# Supplementary material for: The Prevalence and Incidence of Atrial Fibrillation in Patients with Acute Pulmonary Embolism
Source: PLoS One. 2016 Mar 1;11(3):e0150448. doi: 10.1371/journal.pone.0150448 (PMC4773188; doi:10.1371/journal.pone.0150448)
Supplement: S1 Dataset — (XLSX) [file pone.0150448.s001.xlsx]

## Sheet: SupportingInformation.AF&PEstud
BaselineAF	SubsequentAF	BaselineorSubsequentAF	TimefromPEtoAF.yrs	AFgrouping	VQ	VQHigh	VQInterm	CTPA	CTPASegmental	CTPAMainPulmArt	Both	Gender	AgeAtEpisode.yrs	FollowupYrs	Presyncope	Syncope	Chestpain	Dyspnoea	HR	SBP	O2sat	AdmWarf	AdmClex	AdmNOACs	AdmAspirin	AdmClopid	AdmStatin	AdmThrombolysis	AdmBetablocker	CVD	AFFlutter	IHDAMI	PriorCABGPCI	CCF	VHD	PVD	CVA	ProstheticValve	HT	Hyperlipid	Diabetes	CurrentSmoker	Exsmoker	AsthmaCALILD	CurrentDVT	MalignancyKnownAtTimeofPE	SleepApnoea	CRF	Dementia
0	0	0	-	0	1	1	0	0	0	0	0	0	80.9306	7.48333	0	0	1	1	93	122	100	0	0	0	1	0	0	0	0	0	0	0	0	0	0	0	0	0	1	1	0	0	0	0	0	0	0	0	0
0	0	0	-	0	1	1	0	0	0	0	0	0	49.4639	12.3306	0	0	1	1	88	129	99	1	0	0	0	0	0	0	0	0	0	0	0	0	0	0	0	0	0	0	0	1	0	0	0	0	0	0	0
0	0	0	-	0	1	1	0	0	0	0	0	0	54.7167	0.169444	0	0	0	0	80	170	97	0	0	0	0	0	0	0	0	0	0	0	0	0	0	0	0	0	0	0	0	0	0	0	0	0	0	0	0
1	-	1	-	1	1	1	0	0	0	0	0	1	85.5583	8.56389	0	0	0	1	150	154	100	0	0	0	1	0	1	0	0	1	1	0	0	0	0	0	0	0	0	0	0	0	0	0	0	0	0	0	0
0	1	1	4.96372	2	1	1	0	0	0	0	0	0	81.0056	5.01111	0	0	0	1	72	120	93	0	0	0	0	0	0	0	0	0	0	0	0	0	0	0	0	0	0	0	0	0	0	1	0	0	0	0	0
0	0	0	-	0	1	1	0	0	0	0	0	0	43.4472	12.3056	0	0	1	1	80	133	95	0	0	0	0	0	0	0	0	0	0	0	0	0	0	0	0	0	0	0	0	0	0	0	0	0	0	0	0
0	0	0	-	0	1	1	0	0	0	0	0	1	72.0194	12.3028	0	0	0	1	120	178	92	0	0	0	0	0	0	0	0	1	0	1	0	0	0	0	1	0	0	0	0	1	0	0	0	0	0	0	0
0	0	0	-	0	1	1	0	1	0	1	1	0	76.5778	12.3111	0	0	0	0	68	134	94	0	0	0	0	0	0	0	0	0	0	0	0	0	0	0	0	0	0	0	0	0	0	0	1	0	0	0	0
0	0	0	-	0	0	0	0	1	1	0	0	0	84.0806	12.2806	0	0	1	0	70	123	98	0	0	0	0	0	0	0	0	0	0	0	0	0	0	0	0	0	0	0	0	0	1	0	0	0	0	0	0
1	-	1	-	1	1	1	0	0	0	0	0	1	59.625	12.2889	0	0	1	1	100	136	96	0	0	0	0	0	0	0	0	1	1	0	0	0	0	0	0	0	0	0	0	0	0	0	0	0	0	0	0
0	0	0	-	0	1	1	0	0	0	0	0	1	72.75	7.59722	0	0	1	1	164	128	98	0	0	0	0	0	0	0	0	0	0	0	0	0	0	0	0	0	0	0	0	0	0	0	0	0	0	0	0
0	1	1	6.65298	2	1	1	0	0	0	0	0	0	81.7611	6.77222	0	0	1	0	53	122	93	0	0	0	1	0	1	0	1	0	0	0	0	0	0	0	0	0	0	0	0	0	0	0	0	0	0	0	0
0	1	1	0.405202	2	1	1	0	0	0	0	0	0	70.7361	12.3111	0	0	1	1	84	133	99	0	0	0	1	1	1	0	0	0	0	0	0	0	0	0	0	0	0	0	0	0	1	0	0	0	0	0	0
0	1	1	0.073922	2	1	1	0	1	0	0	1	1	78.2417	0.102778	0	0	1	1	90	170	95	0	0	0	1	0	0	0	0	1	0	1	1	0	0	0	0	0	1	0	0	0	0	0	1	0	0	0	0
0	0	0	-	0	1	1	0	0	0	0	0	1	55.2194	9.48889	0	0	1	0	103	150	93	0	0	0	0	0	0	0	0	1	0	1	0	0	0	1	0	0	1	1	1	0	1	0	0	0	0	1	0
0	0	0	-	0	1	1	0	0	0	0	0	0	50.0833	12.2056	0	0	1	0	107	161	95	0	0	0	0	0	1	0	0	0	0	0	0	0	0	0	0	0	1	0	0	0	0	0	0	0	0	0	0
0	0	0	-	0	1	1	0	0	0	0	0	1	56.15	12.2	0	0	0	0	110	125	100	0	0	0	1	0	1	0	0	0	0	0	0	0	0	0	0	0	0	0	0	1	0	0	0	1	0	0	0
0	1	1	0.632444	2	1	0	1	0	0	0	0	0	42.825	12.1861	0	1	1	1	70	136	97	0	0	0	0	0	0	0	0	0	0	0	0	0	0	0	0	0	0	0	0	0	0	0	0	0	0	0	0
0	0	0	-	0	1	1	0	0	0	0	0	0	56.6167	12.1611	0	0	1	0	67	155	99	0	0	0	1	0	0	0	0	0	0	0	0	0	0	0	0	0	0	0	0	0	0	0	0	0	0	0	0
0	1	1	2.58179	2	1	1	0	0	0	0	0	0	78.6778	6.36111	0	0	0	0	98	179	99	0	0	0	1	0	1	0	0	0	0	0	0	0	0	0	0	0	0	0	0	0	0	0	0	0	0	0	0
0	0	0	-	0	1	1	0	0	0	0	0	1	82.9417	0.586111	0	0	1	0	108	119	94	1	0	0	0	0	1	0	0	1	0	1	1	0	0	0	0	0	0	1	0	0	0	0	0	0	0	0	0
0	0	0	-	0	1	1	0	0	0	0	0	0	66.7028	12.1611	1	0	1	1	114	140	96	0	0	0	0	0	0	0	0	0	0	0	0	0	0	0	0	0	0	0	0	0	0	0	1	0	0	0	0
0	0	0	-	0	1	1	0	1	0	0	1	0	55.6306	12.1611	0	0	0	0	63	111	95	0	0	0	1	1	1	0	0	0	0	0	0	0	0	0	0	0	0	0	0	0	0	0	0	0	0	0	0
0	0	0	-	0	1	1	0	0	0	0	0	1	24.4639	12.1444	1	1	1	1	82	136	82	0	0	0	1	0	0	0	0	0	0	0	0	0	0	0	0	0	0	0	0	0	0	0	0	0	0	0	0
0	0	0	-	0	1	1	0	0	0	0	0	0	53.3028	12.1333	0	0	0	0	78	160	96	0	0	0	0	0	0	0	0	0	0	0	0	0	0	0	0	0	0	0	0	0	0	0	1	0	0	0	0
0	0	0	-	0	1	1	0	0	0	0	0	1	45.6806	12.1306	0	0	1	1	81	107	84	0	0	0	0	0	0	0	1	0	0	0	0	0	0	0	0	0	0	0	0	0	0	0	0	0	0	0	0
1	-	1	-	1	1	1	0	0	0	0	0	1	84.7972	5.77222	0	0	0	0	78	122	97	0	0	0	1	0	0	0	1	0	0	0	0	0	0	0	0	0	0	0	0	0	1	0	0	0	0	0	0
1	-	1	-	1	1	1	0	0	0	0	0	1	79.5417	3.12222	-	-	-	-	-	-	-	-	-	-	-	-	-	-	-	1	1	1	0	0	0	0	0	0	0	0	0	0	0	0	0	0	0	0	0
0	0	0	-	0	1	1	0	0	0	0	0	0	72.525	12.0944	0	0	0	1	129	111	97	0	0	0	0	0	0	0	0	0	0	0	0	0	0	0	0	0	0	0	0	0	0	0	0	0	0	0	0
1	-	1	-	1	1	0	1	1	1	0	1	1	64.3306	1.03333	0	0	1	1	68	128	90	0	0	0	0	0	0	0	0	1	1	0	0	0	0	0	0	0	0	0	0	0	1	0	0	0	0	0	0
0	0	0	-	0	1	1	0	0	0	0	0	0	63.8	12.0806	0	0	1	0	77	143	97	0	0	0	0	0	0	0	0	0	0	0	0	0	0	0	0	0	0	0	0	0	1	0	0	0	0	0	0
0	0	0	-	0	1	1	0	0	0	0	0	1	62.7583	0.0222222	0	0	1	1	64	135	96	0	0	0	1	0	1	0	1	0	0	0	0	0	0	0	0	0	0	0	0	0	0	1	0	0	0	0	0
1	-	1	-	1	1	1	0	0	0	0	0	0	80.55	0.0305556	1	0	1	1	89	127	99	0	0	0	0	0	0	0	0	1	1	0	0	1	0	1	0	0	0	0	1	0	0	0	0	0	0	0	0
0	0	0	-	0	1	1	0	0	0	0	0	0	73.9194	12.0722	0	0	0	1	82	124	96	0	0	0	1	0	1	0	1	1	0	1	1	0	0	0	0	0	1	1	0	0	1	0	0	0	0	0	0
0	0	0	-	0	1	1	0	0	0	0	0	1	74.2694	12.0667	0	0	1	1	78	140	94	0	0	0	1	0	0	0	0	0	0	0	0	0	0	0	0	0	0	1	0	0	0	0	1	0	0	0	0
0	1	1	0.145106	2	1	1	0	0	0	0	0	1	71.3472	0.241667	0	0	1	1	90	170	95	0	0	0	1	0	0	0	0	1	0	0	0	1	0	1	0	0	0	0	0	0	0	0	0	0	0	0	0
0	0	0	-	0	1	1	0	0	0	0	0	0	72.9972	11.7694	0	0	1	1	87	160	99	0	0	0	0	0	0	0	0	0	0	0	0	0	0	0	0	0	1	0	0	0	0	0	0	0	0	0	0
1	-	1	-	1	1	1	0	0	0	0	0	0	91.2889	0.144444	1	0	1	1	120	158	98	0	0	0	0	0	0	0	0	1	0	0	0	1	0	0	0	0	0	0	1	0	0	0	0	1	0	0	0
0	0	0	-	0	1	1	0	0	0	0	0	1	80.375	12.0361	-	-	-	-	-	-	-	-	-	-	-	-	-	-	-	1	0	1	0	1	0	0	0	0	0	0	0	0	0	0	0	0	0	0	0
0	0	0	-	0	1	1	0	0	0	0	0	1	89.1444	1.48611	0	0	0	1	87	172	84	0	0	0	0	1	0	0	1	1	0	1	0	0	0	0	0	0	0	0	0	0	1	0	0	0	0	0	0
1	-	1	-	1	1	1	0	0	0	0	0	0	73.9417	0.255556	0	0	0	0	104	128	96	0	0	0	0	0	0	0	0	1	1	1	0	0	0	0	0	0	1	1	1	0	0	1	0	0	0	1	0
0	0	0	-	0	1	0	1	0	0	0	0	0	68.1889	3.78056	1	0	1	0	57	145	96	0	0	0	1	0	1	0	0	0	0	0	0	0	0	0	0	0	0	0	1	0	1	0	0	1	0	0	0
0	1	1	0.1013	2	1	1	0	0	0	0	0	0	64.6083	0.116667	0	0	1	0	58	150	-	0	0	0	0	0	0	0	0	0	0	0	0	0	0	0	0	0	0	0	0	0	0	0	0	1	0	0	0
0	0	0	-	0	1	1	0	0	0	0	0	0	49.8833	12.0139	0	0	0	1	118	115	86	0	0	0	0	0	1	0	0	0	0	0	0	0	0	0	0	0	0	0	0	0	0	0	0	0	0	0	0
1	-	1	-	1	1	1	0	0	0	0	0	1	76.3361	0.0277778	-	-	-	-	-	-	-	-	-	-	-	-	-	-	-	1	1	0	0	0	0	0	0	0	0	0	0	0	0	0	0	1	0	1	0
0	0	0	-	0	1	1	0	0	0	0	0	0	89.3639	12	0	0	0	1	63	105	100	0	0	0	0	0	0	0	0	0	0	0	0	0	0	0	0	0	1	1	0	0	0	0	0	0	0	1	0
0	0	0	-	0	1	1	0	0	0	0	0	1	17.3639	11.9833	0	0	0	1	59	131	99	0	0	0	1	0	0	0	1	0	0	0	0	0	0	0	0	0	0	0	0	0	0	0	1	0	0	0	0
0	0	0	-	0	1	1	0	0	0	0	0	0	35.0056	11.9861	0	0	1	1	98	147	96	0	0	0	0	0	0	0	0	0	0	0	0	0	0	0	0	0	0	0	0	0	0	0	0	0	0	0	0
0	1	1	3.81109	2	1	1	0	0	0	0	0	0	62.9333	12.0139	1	0	0	1	96	118	97	0	0	0	0	0	0	0	0	0	0	0	0	0	0	0	0	0	1	0	0	0	0	0	0	0	0	0	0
0	0	0	-	0	1	1	0	0	0	0	0	0	34.5583	11.9583	0	1	1	1	95	105	-	0	0	0	0	0	0	0	0	0	0	0	0	0	0	0	0	0	0	0	0	0	0	0	0	0	0	0	0
0	1	1	2.76249	2	1	1	0	0	0	0	0	0	83.0361	8.92222	0	0	0	0	72	125	98	0	0	0	0	0	0	0	0	0	0	0	0	0	0	0	0	0	1	0	0	0	0	0	0	0	0	0	0
0	0	0	-	0	1	1	0	0	0	0	0	1	61.5639	7.09722	0	0	0	1	90	150	62	0	0	0	0	0	1	0	1	1	0	0	0	0	0	0	1	0	0	1	0	0	0	0	0	0	0	0	0
1	-	1	-	1	1	1	0	0	0	0	0	0	68.2056	2.35278	-	-	-	-	-	-	-	-	-	-	-	-	-	-	-	1	1	0	0	0	0	0	0	0	0	0	0	0	0	0	0	0	0	1	0
0	0	0	-	0	1	1	0	0	0	0	0	1	25.9806	11.9222	0	0	0	1	74	148	95	0	0	0	0	0	0	0	1	0	0	0	0	0	0	0	0	0	0	0	0	0	0	0	1	0	0	0	0
0	0	0	-	0	1	1	0	0	0	0	0	0	44.8028	11.9222	0	0	0	1	82	133	99	0	0	0	0	0	0	0	0	0	0	0	0	0	0	0	0	0	0	0	0	0	0	0	0	0	0	0	0
0	0	0	-	0	1	1	0	0	0	0	0	0	31.35	11.9111	0	0	1	1	86	130	96	1	0	0	0	0	0	0	0	0	0	0	0	0	0	0	0	0	0	0	0	0	1	0	0	0	0	0	0
0	0	0	-	0	1	1	0	0	0	0	0	0	81.3333	11.9028	0	0	1	1	83	137	98	0	0	0	0	0	0	0	0	1	0	1	0	0	0	0	0	0	1	1	1	0	0	1	0	0	0	0	0
1	-	1	-	1	1	1	0	0	0	0	0	0	64.6139	11.8972	-	-	-	-	-	-	-	-	-	-	-	-	-	-	-	1	0	0	0	0	0	0	0	1	1	0	0	0	0	0	1	0	0	0	0
0	0	0	-	0	1	1	0	0	0	0	0	0	56.0028	11.8694	0	0	0	1	69	169	89	0	0	0	1	0	0	0	1	0	0	0	0	0	0	0	0	0	0	0	0	0	0	0	0	1	0	0	0
0	0	0	-	0	1	1	0	0	0	0	0	1	31.975	11.8639	0	0	0	1	78	120	88	0	0	0	1	0	1	0	1	0	0	0	0	0	0	0	0	0	0	0	0	0	0	0	0	0	0	0	0
0	0	0	-	0	1	1	0	0	0	0	0	1	60.7361	0.563889	0	0	1	0	68	175	94	0	0	0	1	0	1	0	1	0	0	0	0	0	0	0	0	0	0	0	0	0	0	0	0	1	0	0	0
1	-	1	-	1	1	1	0	0	0	0	0	1	82.8611	11.8694	0	0	0	1	100	100	87	0	0	0	0	0	0	0	0	1	1	0	0	0	0	0	1	1	0	0	0	0	0	0	0	0	0	0	0
0	0	0	-	0	1	0	1	0	0	0	0	1	40.1028	11.8611	0	0	1	0	133	163	98	0	0	0	0	0	0	0	0	0	0	0	0	0	0	0	0	0	0	0	0	0	0	0	0	0	0	0	0
0	0	0	-	0	1	1	0	0	0	0	0	1	77.3528	4.45556	0	0	1	0	100	130	97	0	0	0	0	0	0	0	0	0	0	0	0	0	0	0	0	0	1	0	1	0	0	0	0	0	0	1	0
0	0	0	-	0	1	1	0	0	0	0	0	1	77.3472	6.78889	0	0	1	1	78	134	78	0	0	0	1	0	1	0	0	0	0	0	0	0	0	0	0	0	1	0	0	0	1	0	0	0	0	0	0
0	0	0	-	0	1	0	1	0	0	0	0	1	68.8972	11.8306	0	0	1	1	107	188	94	0	0	0	0	0	0	0	0	1	0	1	0	0	0	1	0	0	1	0	0	0	1	0	0	0	0	0	0
0	0	0	-	0	0	0	0	0	0	0	0	0	51.8667	11.825	0	0	0	1	139	186	96	0	0	0	0	0	0	0	0	0	0	0	0	0	0	0	0	0	0	0	0	0	0	0	0	0	0	0	0
0	0	0	-	0	1	1	0	0	0	0	0	0	78.7056	11.8333	0	0	1	1	140	150	97	1	0	0	0	0	0	0	0	0	0	0	0	0	0	0	0	0	0	0	0	0	0	0	1	0	0	0	0
0	0	0	-	0	1	1	0	0	0	0	0	0	64.0972	0.0472222	0	0	0	1	70	120	-	0	0	0	0	0	0	0	0	1	0	1	1	0	0	0	1	0	0	0	0	0	0	0	0	0	0	0	0
0	1	1	4.83504	2	1	1	0	0	0	0	0	1	65.225	4.89444	0	0	1	0	77	168	99	0	0	0	0	0	1	0	0	1	0	1	0	1	0	0	0	0	1	0	1	0	0	0	0	0	0	0	0
0	0	0	-	0	1	1	0	0	0	0	0	1	85.925	3.04722	0	0	1	1	77	139	97	0	0	0	0	0	0	0	0	0	0	0	0	0	0	0	0	0	0	0	0	0	0	0	0	0	0	0	0
0	0	0	-	0	1	1	0	1	0	0	1	0	54.6111	11.7972	0	0	1	1	63	127	98	1	1	0	0	0	0	0	1	0	0	0	0	0	0	0	0	0	0	1	0	0	0	0	0	0	0	0	0
0	0	0	-	0	1	1	0	0	0	0	0	0	49.5889	11.7917	0	0	1	1	100	132	99	1	0	0	0	0	0	0	0	0	0	0	0	0	0	0	0	0	0	0	0	0	0	0	0	0	0	0	0
0	1	1	5.23751	2	1	1	0	0	0	0	0	0	80.7833	7.50556	0	0	1	0	108	117	98	0	0	0	0	0	0	0	0	1	0	1	0	0	0	0	0	0	0	0	0	0	1	1	0	0	0	0	0
0	0	0	-	0	1	1	0	0	0	0	0	0	44.725	11.7722	0	0	1	1	110	133	95	0	0	0	0	0	1	0	1	0	0	0	0	0	0	0	0	0	0	0	0	0	0	0	0	0	0	0	0
0	0	0	-	0	1	0	1	0	0	0	0	1	45.4056	11.7667	0	0	0	1	60	163	97	0	0	0	1	0	1	0	1	0	0	0	0	0	0	0	0	0	0	0	0	0	0	0	0	0	0	0	0
0	0	0	-	0	1	0	1	1	1	1	1	0	73.9306	11.75	0	0	1	1	57	145	95	0	0	0	0	0	0	0	1	0	0	0	0	0	0	0	0	0	0	0	0	0	0	0	0	1	0	0	0
0	0	0	-	0	1	1	0	0	0	0	0	1	77.475	9.01111	0	0	1	1	68	104	97	0	0	0	0	0	0	0	0	1	0	1	0	0	0	0	0	0	0	0	0	0	0	1	0	0	0	0	0
1	-	1	-	1	1	1	0	0	0	0	0	0	78.7861	11.7306	0	0	1	0	114	132	97	0	0	0	1	0	0	0	0	1	1	0	0	1	0	0	0	0	0	0	0	0	0	0	0	0	0	0	0
1	-	1	-	1	1	1	0	0	0	0	0	0	82.9389	10.7917	0	0	0	1	88	180	100	0	0	0	0	1	1	0	0	1	1	1	0	1	0	0	0	0	0	0	0	0	0	0	0	0	0	0	0
1	-	1	-	1	1	1	0	0	0	0	0	1	77.1833	2.62222	0	0	0	0	60	124	97	1	0	0	0	0	0	0	0	1	1	1	1	1	0	0	0	0	0	0	0	0	0	1	0	0	0	0	0
1	-	1	-	1	1	1	0	0	0	0	0	1	81.1889	8.83611	0	0	1	1	57	117	99	0	0	0	1	0	1	0	1	1	0	1	0	0	0	0	0	0	0	0	0	0	0	0	0	0	0	0	0
0	0	0	-	0	1	1	0	0	0	0	0	1	70.2806	5.48889	0	0	1	1	61	126	97	1	1	0	0	0	0	0	0	0	0	0	0	0	0	0	0	0	0	0	1	1	0	0	0	0	0	0	0
0	1	1	11.4114	2	1	1	0	0	0	0	0	0	76.7806	11.6667	1	0	0	1	135	136	100	0	0	0	1	0	1	0	0	0	0	0	0	0	0	0	0	0	0	0	0	0	0	0	0	0	0	0	0
0	0	0	-	0	1	1	0	0	0	0	0	1	53.4833	11.6556	0	0	0	0	94	145	98	0	1	0	0	0	0	0	0	0	0	0	0	0	0	0	0	0	0	1	1	0	0	0	1	0	0	0	0
0	1	1	9.16085	2	1	1	0	0	0	0	0	1	61.5139	11.6833	0	0	0	1	88	190	87	0	0	0	1	0	1	0	0	1	0	1	0	0	0	0	1	0	0	0	1	1	0	1	1	0	0	0	0
0	1	1	2.30801	2	1	1	0	1	0	0	1	0	80.6111	10.3611	0	0	0	1	42	190	98	0	0	0	0	0	0	0	0	1	0	1	0	0	0	0	0	0	0	0	0	0	0	0	0	0	0	0	0
1	-	1	-	1	0	0	0	1	1	0	0	1	69.6861	0.358333	0	0	1	0	83	152	88	0	0	0	0	0	0	0	0	0	0	0	0	0	0	0	0	0	0	0	0	0	1	1	0	1	0	0	0
0	0	0	-	0	1	0	1	0	0	0	0	1	77.0722	1.90556	0	0	0	1	124	131	84	0	0	0	0	0	1	0	0	0	0	0	0	0	0	0	0	0	1	1	0	0	0	0	0	0	0	0	0
0	0	0	-	0	1	0	1	1	1	0	1	0	25.9139	11.6444	0	0	1	1	84	127	98	0	0	0	0	0	0	0	0	0	0	0	0	0	0	0	0	0	0	0	0	1	0	0	0	0	0	0	0
0	0	0	-	0	1	0	1	0	0	0	0	0	80.6833	11.6278	0	0	1	1	90	156	99	0	0	0	0	0	0	0	0	0	0	0	0	0	0	0	0	0	0	0	0	0	0	0	0	0	0	0	0
1	-	1	-	1	1	0	1	1	1	0	1	0	78.6333	11.6361	0	0	0	1	113	181	97	0	0	0	1	0	1	0	0	1	1	0	0	1	0	0	0	0	1	0	0	0	0	0	1	0	0	0	0
0	1	1	4.70363	2	1	1	0	0	0	0	0	1	57.1444	11.6194	0	0	1	1	97	196	97	0	0	0	1	0	1	0	0	0	0	0	0	0	0	0	0	0	0	0	0	0	1	0	1	0	0	0	0
0	0	0	-	0	1	1	0	0	0	0	0	0	79.325	11.5611	0	0	0	0	83	127	99	0	0	0	0	0	0	0	0	0	0	0	0	0	0	0	0	0	0	0	0	0	0	0	1	0	0	0	0
0	0	0	-	0	1	1	0	0	0	0	0	0	40.0222	9.62222	1	1	1	0	68	123	96	0	0	0	0	0	0	0	0	0	0	0	0	0	0	0	0	0	0	0	0	1	0	1	0	0	0	0	0
0	0	0	-	0	1	1	0	0	0	0	0	1	42.275	11.5556	0	0	0	1	100	140	96	0	0	0	0	0	0	0	0	0	0	0	0	0	0	0	0	0	0	0	0	0	0	0	1	0	0	0	0
0	0	0	-	0	1	1	0	1	1	0	1	0	72.5972	11.5417	0	0	0	1	102	90	99	0	0	0	0	1	0	0	1	0	0	0	0	0	0	0	0	0	1	1	0	0	0	0	0	0	0	0	0
1	-	1	-	1	1	1	0	0	0	0	0	1	81.5333	0.183333	-	-	-	-	-	-	-	-	-	-	-	-	-	-	-	0	0	0	0	0	0	0	0	0	0	0	0	0	0	0	0	1	0	0	0
0	0	0	-	0	1	0	1	0	0	0	0	0	94.3194	1.09167	0	1	0	1	119	126	95	0	0	0	0	0	0	0	0	1	0	1	0	1	0	1	0	0	1	0	0	0	0	0	0	0	0	0	0
0	0	0	-	0	0	0	0	0	0	0	0	0	28.8167	11.5	0	0	0	1	98	168	92	0	0	0	1	0	1	0	1	0	0	0	0	0	0	0	0	0	0	0	0	0	0	0	0	0	0	0	0
0	0	0	-	0	1	1	0	0	0	0	0	0	67.4944	11.5083	0	0	1	1	80	127	98	1	1	0	0	0	0	0	0	0	0	0	0	0	0	0	0	0	0	0	0	0	0	0	0	0	0	0	0
1	-	1	-	1	1	1	0	0	0	0	0	1	88.1056	2.02222	0	0	1	1	63	173	96	1	0	0	0	0	0	0	0	1	0	1	1	0	0	0	1	0	1	1	0	0	0	0	0	0	0	0	0
1	-	1	-	1	1	1	0	0	0	0	0	0	85.0056	0.672222	0	0	1	0	48	119	99	0	0	0	0	0	0	0	0	1	1	1	1	1	0	0	0	0	1	0	0	0	0	0	0	0	0	0	0
1	-	1	-	1	1	1	0	0	0	0	0	0	89.5389	2.18889	0	0	1	0	77	140	97	0	0	0	0	0	0	0	0	1	1	0	0	0	0	0	0	0	0	0	0	0	0	0	1	0	0	0	1
0	0	0	-	0	1	1	0	1	0	0	1	1	64.0333	11.475	0	0	0	1	83	131	95	0	0	0	0	0	0	0	0	0	0	0	0	0	0	0	0	0	0	0	0	0	0	1	0	0	0	0	0
0	0	0	-	0	1	1	0	0	0	0	0	0	85.8361	11.4583	0	0	1	1	71	137	97	0	0	0	1	0	0	0	1	1	0	1	0	0	0	0	1	0	1	0	0	0	0	0	0	0	0	0	0
1	-	1	-	1	1	1	0	0	0	0	0	1	74.3667	4.75556	0	0	1	0	73	138	97	0	0	0	1	0	0	0	0	1	0	1	1	0	0	0	0	0	1	1	0	0	0	0	0	0	0	0	0
0	0	0	-	0	0	0	0	1	1	0	0	1	80.0472	0.025	0	0	0	1	80	160	98	0	0	0	0	1	1	0	0	1	0	1	0	0	0	0	0	0	0	0	0	0	0	1	0	0	0	0	0
0	1	1	6.54073	2	1	0	0	1	1	0	1	1	77.2361	11.4667	0	0	0	1	94	120	-	0	0	0	0	0	0	0	0	1	0	0	0	1	0	0	0	0	1	0	0	0	0	0	0	0	0	0	0
0	1	1	5.33607	2	1	1	0	0	0	0	0	0	89.7222	5.34167	1	0	1	0	105	109	100	0	0	0	0	0	1	0	1	0	0	0	0	0	0	0	0	0	1	0	0	0	0	0	0	0	0	0	0
0	0	0	-	0	1	1	0	0	0	0	0	0	51.3361	11.4361	0	0	1	1	99	180	97	0	0	0	1	0	0	0	0	0	0	0	0	0	0	0	0	0	0	0	0	0	0	0	1	0	0	0	0
0	1	1	2.01232	2	1	0	1	0	0	0	0	0	87.4833	6.97778	0	0	1	0	67	161	96	0	0	0	1	0	1	0	1	0	0	0	0	0	0	0	0	0	0	0	0	0	0	1	0	0	0	0	0
0	0	0	-	0	0	0	0	0	0	0	0	0	28.0083	11.4111	1	0	0	1	114	95	100	0	0	0	0	0	0	0	0	0	0	0	0	0	0	0	0	0	0	0	0	0	0	0	0	0	0	0	0
0	0	0	-	0	1	1	0	0	0	0	0	1	70.1556	5.94444	0	0	1	1	97	117	96	0	0	0	0	0	0	0	0	1	0	1	1	0	0	1	0	0	0	0	0	0	0	0	0	0	0	0	0
0	0	0	-	0	1	0	1	1	0	0	1	0	57.7639	11.4278	0	0	0	1	60	140	97	0	0	0	1	0	1	0	1	0	0	0	0	0	0	0	0	0	0	0	0	1	0	1	0	0	0	0	0
0	0	0	-	0	1	1	0	1	1	0	1	1	74.8583	2.75556	-	-	-	-	-	-	-	-	-	-	-	-	-	-	-	1	0	0	0	0	0	1	0	0	0	0	0	0	0	0	0	1	0	0	0
1	-	1	-	1	1	1	0	0	0	0	0	1	86.9944	1.23056	0	0	1	1	128	163	97	0	0	0	0	0	0	0	0	1	1	0	0	1	0	0	0	0	1	0	1	0	0	0	1	0	0	0	0
0	1	1	2.07255	2	1	0	1	0	0	0	0	1	66.1139	4.53889	0	0	1	1	67	163	98	0	0	0	1	1	0	0	1	0	0	0	0	0	0	0	0	0	0	1	1	0	1	0	0	0	0	0	0
1	-	1	-	1	1	1	0	0	0	0	0	1	85.3194	6.00556	0	0	1	1	92	138	95	0	0	0	0	0	0	0	0	1	1	1	1	0	0	0	0	0	0	0	0	0	0	0	0	0	0	0	0
0	1	1	1.42368	2	1	1	0	0	0	0	0	0	80.0139	7.95	0	0	1	1	77	167	95	0	0	0	0	0	0	0	0	0	0	0	0	0	0	0	0	0	1	1	0	0	0	0	1	0	0	0	0
0	0	0	-	0	1	1	0	1	0	0	1	0	44.9583	11.4167	0	0	1	1	102	138	96	0	0	0	0	0	0	0	0	0	0	0	0	0	0	0	0	0	0	0	0	0	0	0	0	0	0	0	0
0	1	1	10.0835	2	1	1	0	0	0	0	0	1	77.0472	10.4639	0	0	0	1	84	159	98	0	0	0	0	0	0	0	0	0	0	0	0	0	0	0	0	0	1	0	0	0	0	0	0	1	0	0	0
0	1	1	0.358658	2	1	1	0	0	0	0	0	1	86.3389	2.84722	0	0	0	1	95	115	92	0	0	0	0	0	0	0	0	1	0	1	0	0	0	0	0	0	0	0	0	0	1	0	0	0	0	0	0
0	1	1	0.0903491	2	1	1	0	0	0	0	0	1	81.0167	1.03611	0	0	0	1	99	130	95	0	0	0	0	0	0	0	0	1	0	1	0	0	1	0	0	0	0	0	0	0	0	0	0	1	0	0	0
0	0	0	-	0	0	0	0	0	0	0	0	1	71.0222	0.377778	1	0	0	1	68	158	94	0	0	0	0	0	0	0	0	0	0	0	0	0	0	0	0	0	0	1	0	0	1	0	1	1	0	0	0
0	0	0	-	0	1	1	0	0	0	0	0	0	67.3111	0.0472222	0	0	0	1	84	116	88	0	0	0	1	1	1	0	0	0	0	0	0	0	0	0	0	0	0	0	0	0	0	0	0	1	0	0	0
1	-	1	-	1	0	0	0	1	1	0	0	1	79.375	1	0	0	1	1	80	148	96	0	0	0	0	0	1	0	0	1	1	0	0	0	0	0	0	0	0	0	0	0	1	1	0	0	0	0	0
0	0	0	-	0	0	0	0	1	1	0	0	1	70.4472	0.0388889	0	0	1	0	62	158	98	0	0	0	0	1	0	0	0	0	0	0	0	0	0	0	0	0	0	0	0	0	1	1	0	1	0	0	0
0	0	0	-	0	1	1	0	1	1	0	1	0	83.9361	3.74167	0	0	1	1	110	124	97	0	0	0	0	0	0	0	0	1	0	1	0	0	0	0	0	0	0	0	1	0	0	0	0	0	0	0	0
0	1	1	3.13484	2	0	0	0	1	1	0	0	0	87.5056	3.15	-	-	-	-	-	-	-	-	-	-	-	-	-	-	-	0	0	0	0	0	0	0	0	0	0	0	0	0	0	0	0	0	0	0	0
0	0	0	-	0	1	1	0	0	0	0	0	0	75.5139	11.3028	0	0	0	1	96	120	97	0	0	0	0	0	0	0	0	1	0	1	1	0	0	0	0	0	0	0	0	0	0	0	0	0	0	0	0
0	0	0	-	0	1	1	0	0	0	0	0	1	79.8556	3.85	0	0	1	1	60	140	95	0	0	0	0	0	0	0	0	1	0	1	1	0	0	0	0	0	0	0	0	0	0	0	0	1	0	0	1
0	0	0	-	0	1	1	0	0	0	0	0	0	77.5417	5.19444	1	0	1	1	99	117	99	0	0	0	0	0	0	0	0	1	0	1	0	0	0	0	0	0	0	0	0	0	0	0	0	1	0	0	1
0	0	0	-	0	1	1	0	0	0	0	0	0	63.4111	11.2917	0	0	0	0	76	110	-	0	0	0	0	0	1	0	0	0	0	0	0	0	0	0	0	0	0	0	0	0	0	1	0	0	0	0	0
0	1	1	4.25462	2	1	0	1	1	1	0	1	1	72.4056	11.2889	1	0	0	1	75	120	99	0	0	0	0	0	0	0	0	1	0	1	1	0	0	0	0	0	1	1	0	0	0	0	0	0	0	0	0
0	1	1	3.65503	2	1	1	0	0	0	0	0	1	74.0417	3.96389	0	0	1	1	106	120	96	0	0	0	0	0	0	0	0	1	0	1	1	0	0	0	0	0	0	0	0	0	0	0	0	0	0	0	0
0	1	1	1.77413	2	1	1	0	0	0	0	0	0	56.8667	11.2889	0	0	1	1	75	150	95	0	0	0	1	0	0	0	0	0	0	0	0	0	0	0	0	0	0	0	0	0	0	0	0	0	0	0	0
1	-	1	-	1	1	1	0	0	0	0	0	1	82.0139	5.20833	0	0	1	1	90	172	97	0	0	0	0	0	0	0	0	1	1	0	0	0	0	0	0	0	0	0	0	0	1	0	0	0	0	0	0
0	0	0	-	0	1	1	0	0	0	0	0	0	87.9639	2.84167	0	0	1	0	80	132	100	0	0	0	0	0	0	0	0	0	0	0	0	0	0	0	0	0	0	0	0	0	0	1	0	0	0	0	0
0	1	1	6.01232	2	1	1	0	0	0	0	0	0	71.6056	7.43889	0	0	1	1	52	152	100	0	0	0	1	0	1	0	1	1	0	1	1	0	0	0	0	0	1	0	1	0	0	0	0	0	0	0	0
1	-	1	-	1	1	1	0	0	0	0	0	0	85.9083	6.62778	1	0	0	1	100	155	99	0	0	0	0	0	0	0	0	1	1	1	0	0	0	1	0	0	0	0	0	0	0	0	0	0	0	0	0
0	0	0	-	0	1	0	1	1	1	0	1	1	25.9889	11.2556	0	0	0	1	105	123	95	0	0	0	0	0	0	0	0	0	0	0	0	0	0	0	0	0	0	0	0	1	0	0	0	0	0	0	0
0	0	0	-	0	1	0	1	0	0	0	0	0	78.7278	0.0138889	0	0	1	1	110	143	96	0	0	0	0	0	0	0	0	0	0	0	0	0	0	0	0	0	0	0	0	0	0	1	0	0	0	0	0
1	-	1	-	1	1	1	0	1	0	0	1	0	83.4917	1.875	0	0	1	1	81	126	90	0	0	0	1	0	1	0	0	1	1	1	0	0	0	0	0	0	0	0	0	0	0	0	0	0	0	0	0
0	0	0	-	0	1	1	0	0	0	0	0	1	66.6583	0.163889	0	0	0	0	120	160	97	0	0	0	1	0	1	0	0	0	0	0	0	0	0	0	0	0	0	0	0	0	0	0	1	1	0	0	0
0	0	0	-	0	1	1	0	0	0	0	0	0	49.7028	0.0611111	0	0	1	1	93	142	95	0	0	0	1	1	1	0	1	0	0	0	0	0	0	0	0	0	0	0	0	0	0	0	0	1	0	0	0
0	0	0	-	0	1	1	0	0	0	0	0	0	78.1028	11.2472	0	0	1	0	77	134	-	1	0	0	0	0	0	1	0	1	0	1	0	0	0	0	0	0	1	1	0	0	0	0	0	0	0	0	0
0	0	0	-	0	1	0	1	0	0	0	0	1	78.2528	6.96944	0	0	1	1	102	121	95	0	0	0	0	0	0	0	0	1	0	0	0	0	0	1	0	0	0	0	0	0	0	0	0	1	0	0	0
0	0	0	-	0	1	1	0	1	0	1	1	1	80.5944	4.66111	0	0	1	1	68	146	93	0	0	0	0	0	0	0	0	1	0	0	0	0	0	0	1	0	0	0	1	0	1	0	0	0	0	0	1
0	0	0	-	0	1	1	0	0	0	0	0	0	65.9889	11.2167	0	0	1	1	130	165	95	0	0	0	1	1	0	0	0	0	0	0	0	0	0	0	0	0	0	0	0	0	0	0	0	0	0	0	0
0	0	0	-	0	1	1	0	0	0	0	0	0	92.6056	3.875	0	0	1	1	79	107	90	0	0	0	0	0	0	0	0	0	0	0	0	0	0	0	0	0	1	0	0	0	0	0	1	0	0	0	0
0	0	0	-	0	1	1	0	0	0	0	0	1	70.5722	0.558333	0	0	0	1	125	150	100	0	0	0	0	0	0	0	0	0	0	0	0	0	0	0	0	0	0	0	0	0	1	0	0	1	0	0	0
0	0	0	-	0	1	1	0	0	0	0	0	1	83.4222	11.1972	-	-	-	-	-	-	-	-	-	-	-	-	-	-	-	0	0	0	0	0	0	0	0	0	0	0	0	0	0	0	1	0	0	0	0
0	0	0	-	0	1	1	0	0	0	0	0	0	23.7444	11.1972	0	0	0	1	67	170	97	0	0	0	0	0	0	0	0	0	0	0	0	0	0	0	0	0	0	0	0	0	0	0	0	0	0	0	0
1	-	1	-	1	1	1	0	0	0	0	0	0	73.625	0.0694444	0	0	0	1	90	154	98	0	0	0	0	0	0	0	1	1	1	0	0	1	0	0	1	0	1	0	0	0	0	0	0	0	0	0	0
0	1	1	0.112252	2	1	1	0	0	0	0	0	1	56.4472	11.2056	-	-	-	-	-	-	-	-	-	-	-	-	-	-	-	1	0	1	0	1	0	1	0	0	1	0	1	0	0	0	0	0	1	0	0
0	0	0	-	0	1	1	0	0	0	0	0	1	59.1278	11.1806	0	0	1	0	118	133	97	0	0	0	0	0	0	0	1	0	0	0	0	0	0	0	0	0	0	0	0	0	0	0	0	0	0	0	0
0	0	0	-	0	1	0	1	0	0	0	0	0	54.3139	11.175	0	0	1	1	64	113	100	0	0	0	0	0	0	0	0	1	0	1	0	0	0	0	0	0	1	0	0	0	0	0	0	0	0	0	0
0	0	0	-	0	1	1	0	0	0	0	0	0	81.6611	11.1667	0	0	1	0	68	105	98	0	0	0	0	0	0	0	0	0	0	0	0	0	0	0	0	0	1	1	0	0	0	0	0	0	0	0	0
0	0	0	-	0	1	1	0	0	0	0	0	1	68.6056	9.18889	0	0	1	1	129	134	95	0	0	0	0	0	0	0	0	1	0	1	1	1	0	0	0	0	1	1	1	0	0	0	0	0	0	0	0
0	0	0	-	0	0	0	0	1	1	0	0	1	43.1722	11.1417	0	0	0	1	106	136	97	0	1	0	0	0	0	0	1	0	0	0	0	0	0	0	0	0	0	1	0	0	0	0	0	0	0	0	0
0	1	1	4.12868	2	1	1	0	0	0	0	0	1	64.7389	9.84444	0	0	1	1	105	134	100	0	0	0	0	0	0	0	0	0	0	0	0	0	0	0	0	0	0	0	1	0	0	0	1	0	0	0	0
0	0	0	-	0	1	1	0	0	0	0	0	1	27.3194	11.1028	0	0	1	1	94	149	97	0	0	0	0	0	1	0	0	0	0	0	0	0	0	0	0	0	0	0	0	1	0	0	0	0	0	0	0
0	0	0	-	0	1	1	0	0	0	0	0	0	67.7861	11.0833	1	0	1	0	90	103	98	0	0	0	0	0	0	0	0	0	0	0	0	0	0	0	0	0	0	0	0	0	0	0	0	0	0	0	0
0	1	1	9.63176	2	1	1	0	1	1	0	1	1	48.8944	11.0833	0	0	1	1	52	102	98	0	0	0	0	0	0	0	0	1	0	0	0	0	0	0	1	0	1	1	0	0	1	0	1	0	0	0	0
0	0	0	-	0	1	1	0	0	0	0	0	0	92.8833	5.725	0	0	1	1	91	116	85	1	0	0	0	0	0	0	0	1	0	1	0	1	1	0	0	0	0	0	0	0	0	0	0	0	0	1	0
0	0	0	-	0	0	0	0	1	1	0	0	1	57.0389	7.775	-	-	-	-	-	-	-	-	-	-	-	-	-	-	-	1	0	0	0	0	0	1	0	0	0	0	0	0	0	0	0	0	0	0	0
0	0	0	-	0	1	1	0	0	0	0	0	1	24.1056	11.0639	0	0	1	1	92	106	98	0	0	0	0	0	0	0	0	0	0	0	0	0	0	0	0	0	0	0	1	1	0	0	0	0	0	0	0
1	-	1	-	1	1	1	0	0	0	0	0	0	90.6306	11.0639	0	0	0	1	83	94	93	0	0	0	0	0	0	0	0	1	1	0	0	0	0	0	0	0	0	0	0	0	0	0	0	0	0	0	0
0	0	0	-	0	1	1	0	0	0	0	0	0	65.9361	0.313889	0	0	1	0	81	117	93	0	0	0	1	0	0	0	0	0	0	0	0	0	0	0	0	0	0	0	0	0	0	0	0	1	0	0	0
0	0	0	-	0	1	0	1	1	1	0	1	1	69.6806	1.11667	-	-	-	-	-	-	-	-	-	-	-	-	-	-	-	1	0	0	0	0	0	1	0	0	1	0	0	0	0	0	0	0	0	0	0
1	-	1	-	1	1	1	0	0	0	0	0	1	78.825	3.06944	0	0	0	1	80	110	-	0	0	0	0	0	0	0	0	1	1	0	0	1	0	0	0	0	0	0	0	0	0	0	0	0	0	0	0
0	0	0	-	0	1	1	0	0	0	0	0	1	46.3389	11.05	0	0	1	1	117	155	100	1	0	0	0	0	0	0	0	0	0	0	0	0	0	0	0	0	0	0	0	0	0	0	0	0	0	0	0
0	1	1	8.97194	2	1	1	0	0	0	0	0	1	72.3972	11.0556	0	0	1	1	65	131	97	0	0	0	1	0	1	0	1	1	0	0	0	1	0	0	0	0	0	0	0	0	0	0	1	0	0	0	0
0	1	1	3.37851	2	1	0	1	0	0	0	0	0	84.4694	5.00278	0	0	0	1	100	115	86	0	0	0	0	0	0	0	0	1	0	0	0	0	0	1	0	0	0	0	0	0	0	0	0	0	0	0	0
0	0	0	-	0	1	1	0	0	0	0	0	0	28.825	11.025	0	0	1	1	65	119	96	0	0	0	1	0	1	0	0	0	0	0	0	0	0	0	0	0	0	0	0	0	1	0	0	0	0	0	0
0	0	0	-	0	1	1	0	0	0	0	0	1	71.3972	11.0333	0	0	1	1	97	156	95	0	0	0	0	0	1	0	0	0	0	0	0	0	0	0	0	0	0	0	0	0	0	0	0	0	0	0	0
0	0	0	-	0	1	1	0	0	0	0	0	1	32.2944	11.0167	0	0	1	0	63	128	97	0	0	0	0	0	0	0	0	0	0	0	0	0	0	0	0	0	0	0	0	0	0	0	0	0	0	0	0
1	-	1	-	1	1	1	0	0	0	0	0	1	68.6778	11.0222	0	0	1	1	102	149	96	0	0	0	0	0	0	0	0	0	0	0	0	0	0	0	0	0	0	0	0	0	1	0	0	0	0	0	0
0	0	0	-	0	1	1	0	0	0	0	0	0	82.8972	8.61111	0	0	0	0	70	151	95	0	0	0	0	0	0	0	0	0	0	0	0	0	0	0	0	0	1	0	0	0	0	0	0	0	0	0	0
0	0	0	-	0	1	1	0	0	0	0	0	1	87.8889	6.88611	0	0	0	1	94	145	95	0	0	0	0	0	0	0	0	0	0	0	0	0	0	0	0	0	0	0	0	0	0	0	1	0	0	0	0
0	1	1	0.0410678	2	1	0	1	1	1	0	1	1	78.3194	0.15	0	0	1	0	95	125	97	0	0	0	0	0	0	0	1	0	0	0	0	0	0	0	0	0	1	0	0	0	0	0	0	0	0	0	0
0	0	0	-	0	1	0	1	0	0	0	0	1	79.6167	11	0	0	1	1	116	95	-	0	0	0	0	0	0	0	1	0	0	0	0	0	0	0	0	0	0	0	1	0	0	0	0	0	0	0	0
0	0	0	-	0	1	1	0	0	0	0	0	0	61.1556	1.50556	0	0	1	1	102	137	100	0	0	0	0	0	0	0	0	0	0	0	0	0	0	0	0	0	0	0	0	0	0	0	1	0	0	0	1
0	0	0	-	0	0	0	0	1	1	1	0	1	74.1306	7.91667	0	0	1	0	104	160	96	0	0	0	0	0	0	0	0	1	0	1	1	0	0	1	0	0	0	0	0	0	0	0	0	0	0	0	0
0	0	0	-	0	1	1	0	1	1	0	1	1	63.0028	0.125	0	0	0	1	101	192	95	0	0	0	0	0	0	0	0	1	0	1	0	0	0	0	0	0	0	1	0	0	0	0	0	1	0	0	0
0	0	0	-	0	0	0	0	1	1	1	0	0	53.4889	0.0583333	0	0	1	1	100	123	98	0	0	0	0	0	0	0	0	0	0	0	0	0	0	0	0	0	0	0	1	0	0	0	1	1	0	0	0
1	-	1	-	1	1	1	0	0	0	0	0	0	81.375	0.886111	0	0	0	0	126	102	89	0	0	0	0	0	1	0	0	1	1	1	1	1	0	0	1	0	0	0	1	0	0	0	0	0	0	0	1
0	1	1	2.53251	2	1	0	1	1	0	0	1	0	69.6472	10.9639	0	0	1	1	56	116	100	0	0	0	0	0	0	0	0	0	0	0	0	0	0	0	0	0	0	0	0	0	0	0	0	0	0	0	0
0	1	1	3.28268	2	1	1	0	0	0	0	0	1	90.5889	5.43056	0	0	1	1	72	139	96	0	0	0	1	0	0	0	0	1	0	1	0	1	0	0	0	0	0	0	1	0	1	0	1	0	0	0	0
0	0	0	-	0	1	1	0	0	0	0	0	0	76.4694	0.505556	0	0	0	1	86	123	97	0	0	0	0	0	0	0	0	1	0	0	0	1	0	0	0	0	1	1	1	0	0	0	1	1	0	1	0
0	1	1	2.00958	2	1	1	0	0	0	0	0	1	76.2583	2.54722	0	0	1	1	100	155	100	0	0	0	1	0	1	0	1	1	0	1	0	1	0	0	0	0	1	0	1	0	0	0	0	0	0	0	0
0	0	0	-	0	1	1	0	0	0	0	0	1	51.825	10.9278	0	0	1	1	84	142	94	0	0	0	0	0	0	0	0	0	0	0	0	0	0	0	0	0	0	0	0	1	0	0	0	0	0	0	0
0	0	0	-	0	1	1	0	0	0	0	0	0	87.3667	0.0111111	0	0	1	0	62	140	98	0	0	0	0	0	0	0	0	1	0	0	0	0	0	1	0	0	0	0	0	0	0	1	0	0	0	0	0
0	0	0	-	0	1	1	0	0	0	0	0	0	33.2556	10.8944	0	0	1	1	89	156	86	0	0	0	0	0	0	0	0	0	0	0	0	0	0	0	0	0	0	0	0	0	1	0	1	0	0	0	0
0	0	0	-	0	1	0	1	0	0	0	0	0	85.425	4.16389	0	0	1	1	79	141	97	0	0	0	0	0	0	0	0	1	0	0	0	1	0	0	0	0	0	0	0	0	0	0	0	1	0	0	0
1	-	1	-	1	1	1	0	0	0	0	0	0	76.8611	0.536111	0	0	1	0	76	162	98	0	0	0	0	0	0	0	0	1	1	0	0	0	0	0	0	0	0	0	0	0	0	0	0	0	0	0	0
0	0	0	-	0	0	0	0	1	1	1	0	0	77.8806	6.63889	1	1	1	0	100	190	99	0	0	0	0	0	0	0	0	0	0	0	0	0	0	0	0	0	1	0	1	0	0	0	0	0	0	0	0
0	0	0	-	0	1	1	0	0	0	0	0	0	78.9139	0.0444444	0	0	0	1	98	133	90	0	0	0	0	0	1	0	1	1	0	1	0	0	0	0	1	0	1	0	0	0	0	0	0	0	0	0	0
0	1	1	7.49897	2	1	1	0	1	1	0	1	1	67.8972	10.875	0	0	1	1	72	159	90	0	0	0	0	0	0	0	0	1	0	0	0	0	0	1	0	0	0	0	0	0	0	0	1	0	0	0	0
0	1	1	8.51472	2	1	0	1	0	0	0	0	0	62.8611	10.8444	0	0	1	1	114	163	95	0	0	0	0	0	0	0	0	0	0	0	0	0	0	0	0	0	0	0	0	0	0	0	0	0	0	0	0
1	-	1	-	1	1	1	0	0	0	0	0	0	81.9194	10.725	0	0	1	0	66	201	95	0	0	0	1	0	1	0	1	0	0	0	0	0	0	0	0	0	0	0	0	0	0	0	1	0	0	0	0
0	0	0	-	0	1	1	0	0	0	0	0	0	87.9611	2.09444	0	0	1	1	100	128	99	0	0	0	0	0	0	0	0	1	0	1	0	0	0	1	0	0	1	0	0	0	0	0	0	0	0	1	0
1	-	1	-	1	1	1	0	0	0	0	0	0	90.5306	0.663889	0	0	1	1	101	93	91	1	0	0	0	0	1	0	0	1	1	0	0	0	0	0	0	0	0	0	0	0	0	0	0	0	0	0	0
0	0	0	-	0	1	0	1	0	0	0	0	1	69.9528	2.31944	-	-	-	-	-	-	-	-	-	-	-	-	-	-	-	0	0	0	0	0	0	0	0	0	0	0	0	0	0	0	0	1	0	0	0
0	1	1	1.88364	2	1	1	0	0	0	0	0	1	82.8972	10.8056	0	0	1	1	81	113	99	0	0	0	0	0	0	0	0	0	0	0	0	0	0	0	0	0	0	0	0	0	0	0	0	0	0	0	0
0	1	1	1.97947	2	1	1	0	0	0	0	0	1	74.0194	3.61667	0	0	1	1	84	162	90	0	0	0	0	0	0	0	0	1	0	1	1	0	0	0	0	0	1	1	1	0	1	0	0	1	0	0	0
0	0	0	-	0	1	1	0	0	0	0	0	0	72.9972	0.391667	0	0	1	0	176	113	98	0	0	0	0	0	0	0	0	0	0	0	0	0	0	0	0	0	0	0	1	1	0	0	0	1	0	0	0
1	-	1	-	1	1	1	0	0	0	0	0	0	80.3556	10.7417	0	0	1	1	117	117	88	0	0	0	1	0	0	0	1	1	1	0	0	0	0	0	0	0	0	0	0	0	0	0	0	0	0	0	0
1	-	1	-	1	1	1	0	0	0	0	0	1	60.875	10.7333	0	0	0	1	88	160	98	0	0	0	1	0	1	0	0	1	1	0	0	0	0	1	0	0	1	0	0	0	0	0	0	0	0	0	0
1	-	1	-	1	1	1	0	0	0	0	0	1	72.825	9.60556	1	0	1	1	62	140	96	0	0	0	0	0	0	0	1	1	1	0	0	1	0	0	0	0	1	0	1	0	0	0	1	0	0	0	0
0	0	0	-	0	1	1	0	0	0	0	0	0	66.8944	3.14167	1	0	0	1	58	188	97	0	0	0	0	1	1	0	1	0	0	0	0	0	0	0	0	0	0	0	1	0	0	0	0	1	0	0	0
1	-	1	-	1	1	1	0	0	0	0	0	1	80.9194	6.28333	1	1	1	0	84	121	99	0	0	0	0	0	0	0	0	0	0	0	0	0	0	0	0	0	1	0	1	0	0	0	0	0	0	0	0
1	-	1	-	1	1	1	0	1	0	0	1	0	55.2389	10.7333	0	0	0	1	105	109	94	0	0	0	1	0	0	0	0	0	0	0	0	0	0	0	0	0	1	1	0	0	0	0	0	0	0	0	0
0	0	0	-	0	1	1	0	0	0	0	0	1	91.4639	4.64722	0	0	1	1	64	150	96	0	0	0	0	0	0	0	1	0	0	0	0	0	0	0	0	0	0	0	0	0	0	0	0	0	0	0	0
0	0	0	-	0	1	1	0	0	0	0	0	1	87.925	0.336111	1	0	1	1	118	117	94	0	0	0	0	0	0	0	0	0	0	0	0	0	0	0	0	0	0	0	0	0	0	0	0	1	0	0	0
0	1	1	1.73854	2	1	1	0	0	0	0	0	1	47.9528	4.15278	-	-	-	-	-	-	-	-	-	-	-	-	-	-	-	1	0	0	0	0	0	0	1	0	0	0	0	0	1	0	0	0	0	0	0
0	0	0	-	0	1	1	0	0	0	0	0	0	71.2444	10.7	1	0	0	0	65	166	92	0	0	0	0	0	0	0	0	1	0	0	0	0	0	1	0	0	1	0	1	0	0	0	0	0	0	0	0
0	0	0	-	0	1	1	0	0	0	0	0	0	50.2639	10.6972	1	1	1	1	88	99	97	0	0	0	1	0	0	1	1	0	0	0	0	0	0	0	0	0	0	0	0	1	0	0	1	0	0	0	0
0	0	0	-	0	1	1	0	0	0	0	0	0	90.0694	1.50278	0	0	1	0	76	122	96	0	0	0	0	0	0	0	0	1	0	1	0	1	0	0	0	0	1	0	0	0	0	1	0	0	0	0	0
1	-	1	-	1	1	1	0	0	0	0	0	0	86.6306	0.944444	0	0	1	0	97	154	93	1	0	0	1	0	0	0	0	1	0	0	0	0	0	1	0	0	0	0	1	0	0	0	0	0	0	0	0
0	0	0	-	0	1	1	0	1	1	0	1	1	78.1083	6.36389	0	0	1	1	66	171	98	0	0	0	0	0	0	0	0	1	0	0	0	0	0	1	0	0	1	0	0	0	0	0	1	1	0	0	0
0	0	0	-	0	0	0	0	1	1	0	0	0	54.4806	10.6556	0	0	1	1	136	130	95	0	0	0	0	0	0	0	0	0	0	0	0	0	0	0	0	0	0	1	0	0	0	0	1	0	0	0	0
0	1	1	2.13005	2	1	0	1	0	0	0	0	1	75.3806	2.15833	0	0	0	1	125	160	99	1	0	0	0	0	1	0	1	1	0	0	0	1	0	0	0	0	1	0	0	0	0	0	0	1	0	1	0
0	0	0	-	0	1	1	0	0	0	0	0	0	32.9389	10.6472	-	-	-	-	-	-	-	-	-	-	-	-	-	-	-	0	0	0	0	0	0	0	0	0	0	0	0	0	0	0	0	0	0	0	0
0	0	0	-	0	1	0	1	1	1	0	1	0	81.8083	1.66389	0	0	0	1	70	158	88	0	0	0	1	0	0	0	1	1	0	1	0	0	0	0	1	0	1	1	0	0	0	0	0	0	0	0	1
0	0	0	-	0	1	1	0	0	0	0	0	1	74.7167	5.54722	0	0	0	1	84	196	-	0	0	0	0	0	0	0	0	1	0	0	0	0	0	1	0	0	0	0	0	0	1	0	0	1	0	0	0
0	0	0	-	0	1	1	0	0	0	0	0	0	81.1333	8.04167	0	0	1	1	100	177	92	0	0	0	0	0	0	0	0	1	0	1	0	0	0	0	0	0	1	0	0	0	0	1	0	0	0	0	0
0	0	0	-	0	1	1	0	0	0	0	0	1	31.5194	10.6333	0	0	1	1	90	204	100	0	0	0	0	1	1	0	1	0	0	0	0	0	0	0	0	0	0	0	0	0	0	0	0	0	0	0	0
0	0	0	-	0	1	1	0	0	0	0	0	0	82.1389	10.6528	1	1	0	0	82	131	93	0	0	0	1	0	0	0	0	0	0	0	0	0	0	0	0	0	0	0	0	0	0	0	0	0	0	0	0
0	0	0	-	0	1	1	0	0	0	0	0	1	57.9083	1.38889	0	0	0	1	78	171	100	0	0	0	0	0	1	0	0	0	0	0	0	0	0	0	0	0	0	0	1	0	0	0	0	1	0	0	0
0	0	0	-	0	0	0	0	1	1	0	0	1	53.2444	10.6139	0	0	0	1	130	172	95	0	0	0	0	0	1	0	1	0	0	0	0	0	0	0	0	0	0	0	0	0	0	0	0	0	0	0	0
1	-	1	-	1	1	1	0	0	0	0	0	1	77.2333	4.34722	-	-	-	-	-	-	-	-	-	-	-	-	-	-	-	1	1	0	0	1	0	0	0	1	0	0	0	0	1	0	0	0	0	1	0
0	0	0	-	0	1	1	0	1	1	0	1	1	81.0833	10.6028	0	0	0	1	96	186	100	0	0	0	0	0	0	0	0	0	0	0	0	0	0	0	0	0	1	1	0	0	1	1	0	0	0	0	0
0	1	1	2.21766	2	1	1	0	0	0	0	0	0	82.7222	4.14167	-	-	-	-	-	-	-	-	-	-	-	-	-	-	-	1	0	0	0	0	0	1	0	0	0	0	0	0	0	0	0	0	0	0	0
0	0	0	-	0	0	0	0	0	0	0	0	1	60.8139	10.5833	0	0	1	1	88	148	97	0	0	0	0	0	0	0	1	0	0	0	0	0	0	0	0	0	0	0	0	0	1	0	1	1	0	0	0
0	0	0	-	0	1	1	0	0	0	0	0	1	39.85	10.5667	0	0	0	1	99	125	96	0	0	0	0	0	1	0	0	0	0	0	0	0	0	0	0	0	0	0	0	1	0	0	0	0	0	0	0
0	1	1	0.766598	2	1	1	0	0	0	0	0	0	90.0944	5.08333	0	0	1	1	88	208	88	0	0	0	0	0	1	0	0	1	0	0	0	1	0	0	0	0	0	0	1	0	0	0	0	0	0	0	0
1	-	1	-	1	1	1	0	0	0	0	0	0	81.4861	0.263889	0	0	1	1	67	141	96	0	0	0	0	0	1	0	0	1	0	0	0	1	0	0	0	0	1	0	0	0	0	0	0	1	0	0	0
0	0	0	-	0	0	0	0	1	1	0	0	0	30.5083	10.5389	0	0	1	1	98	98	98	0	0	0	0	0	0	0	0	0	0	0	0	0	0	0	0	0	0	0	0	0	0	0	0	0	0	0	0
0	0	0	-	0	0	0	0	1	1	0	0	0	51.6722	10.5389	0	1	0	1	71	142	89	0	0	0	1	0	0	0	0	1	0	1	0	0	0	0	0	0	0	0	0	0	1	0	0	0	0	0	0
0	0	0	-	0	0	0	0	0	0	0	0	1	44.8528	10.5417	0	0	0	1	84	165	-	0	0	0	0	0	1	0	0	0	0	0	0	0	0	0	0	0	0	0	0	1	0	0	0	0	0	0	0
0	0	0	-	0	1	1	0	0	0	0	0	0	90.7583	0.188889	0	0	0	0	65	189	96	1	0	0	0	0	1	0	0	1	0	0	0	1	0	0	0	0	0	0	0	0	0	0	0	0	0	0	0
0	1	1	4.94182	2	1	1	0	0	0	0	0	0	72.0972	10.5556	0	0	1	1	84	121	93	0	0	0	0	0	1	0	1	1	0	1	1	1	0	0	0	0	1	1	0	1	0	0	0	0	0	0	0
1	-	1	-	1	1	0	1	0	0	0	0	0	68.15	0.0222222	1	0	1	1	93	123	94	0	0	0	0	0	1	0	0	1	1	0	0	0	0	0	0	0	1	0	0	0	0	0	0	1	0	0	0
0	0	0	-	0	1	1	0	0	0	0	0	0	84.2306	2.85556	0	0	1	0	80	117	97	0	0	0	0	0	0	0	0	1	0	0	0	0	0	0	1	0	0	0	0	0	0	0	0	0	0	0	1
0	0	0	-	0	0	0	0	1	1	0	0	0	55.7944	0.0166667	0	0	0	0	66	130	96	0	0	0	0	0	0	0	0	0	0	0	0	0	0	0	0	0	1	1	0	0	0	0	0	1	0	0	0
0	0	0	-	0	1	0	1	0	0	0	0	0	49.7889	10.5306	1	0	1	0	55	176	98	0	0	0	1	0	1	0	1	0	0	0	0	0	0	0	0	0	0	0	0	0	0	1	0	0	0	0	0
1	-	1	-	1	0	0	0	1	1	0	0	0	67.4694	4.13611	0	0	0	1	100	120	93	0	0	0	1	0	1	0	0	1	1	0	0	0	0	0	0	0	0	0	0	0	0	0	0	0	0	0	0
0	0	0	-	0	1	1	0	0	0	0	0	0	80.3778	10.5	0	0	0	1	136	139	94	0	0	0	0	0	0	0	0	1	0	1	1	0	0	0	0	0	1	0	0	0	0	0	0	1	0	0	0
0	1	1	0.106776	2	1	1	0	0	0	0	0	0	84.2667	0.119444	-	-	-	-	-	-	-	-	-	-	-	-	-	-	-	1	0	1	0	0	0	1	0	0	1	1	0	0	0	0	0	0	0	0	0
0	0	0	-	0	1	0	1	1	1	0	1	1	48.6306	10.4778	-	-	-	-	-	-	-	-	-	-	-	-	-	-	-	0	0	0	0	0	0	0	0	0	0	0	0	1	0	0	0	0	0	0	0
0	0	0	-	0	1	1	0	0	0	0	0	0	76.1083	1.31111	0	0	0	1	110	118	100	0	0	0	1	0	1	0	0	0	0	0	0	0	0	0	0	0	0	0	0	0	0	0	0	0	0	0	0
1	-	1	-	1	1	1	0	0	0	0	0	0	77.0583	7.26944	0	0	1	1	72	159	93	1	0	0	0	0	0	0	0	1	1	1	0	1	0	0	0	0	1	0	1	0	0	0	0	1	0	0	0
1	-	1	-	1	1	1	0	0	0	0	0	1	70.1306	10.4861	0	0	1	1	101	158	96	0	0	0	1	0	1	0	0	1	1	0	0	1	0	0	0	0	1	0	0	0	0	0	0	1	0	0	0
0	0	0	-	0	1	1	0	0	0	0	0	1	55.0556	10.4694	0	0	1	0	69	155	96	0	0	0	0	0	0	0	0	0	0	0	0	0	0	0	0	0	1	1	1	1	0	0	0	0	0	0	0
1	-	1	-	1	1	1	0	1	0	0	1	0	77.4139	0.0805556	0	0	1	1	155	158	99	0	0	0	0	0	0	0	0	1	1	0	0	1	0	0	0	0	0	0	0	0	0	0	0	1	0	0	0
0	0	0	-	0	1	1	0	0	0	0	0	0	73.5361	6.54167	0	0	0	0	80	112	97	0	0	0	0	0	0	0	0	0	0	0	0	0	0	0	0	0	1	0	1	0	0	0	1	0	0	0	0
0	0	0	-	0	1	0	1	1	1	0	1	0	47.9917	10.4278	0	0	1	1	57	152	96	0	0	0	0	1	1	0	1	0	0	0	0	0	0	0	0	0	0	0	0	0	0	0	0	0	0	0	0
0	1	1	0.150582	2	1	1	0	0	0	0	0	1	86.425	0.180556	0	1	0	0	73	143	96	0	0	0	0	1	1	0	0	1	0	0	0	1	0	0	0	0	0	0	0	0	0	0	0	1	0	0	0
0	1	1	8.02738	2	1	1	0	0	0	0	0	1	69.9806	8.04444	1	0	1	1	71	135	98	0	1	0	0	0	0	0	0	1	0	0	0	1	0	0	0	0	0	0	0	0	1	0	0	0	0	0	0
0	0	0	-	0	1	0	1	1	1	0	1	0	60.9389	4.26944	0	0	0	1	109	171	92	0	0	0	1	0	0	0	0	1	0	0	0	1	0	0	0	0	1	0	1	0	0	0	0	0	0	1	0
0	0	0	-	0	1	1	0	0	0	0	0	1	83.3417	10.4389	0	0	1	1	106	137	94	0	0	0	0	0	0	0	0	1	0	1	1	0	0	0	0	0	1	1	0	0	1	0	0	0	0	0	0
0	0	0	-	0	1	1	0	0	0	0	0	0	81.4167	2.44722	0	0	0	1	109	129	91	0	0	0	0	0	0	0	0	1	0	1	1	1	0	0	0	0	0	0	0	0	0	1	0	0	0	1	0
0	1	1	1.54962	2	1	1	0	0	0	0	0	0	66.4389	1.98611	-	-	-	-	-	-	-	-	-	-	-	-	-	-	-	1	0	1	0	0	0	0	0	0	0	1	1	0	0	0	0	1	0	0	0
1	-	1	-	1	1	1	0	0	0	0	0	1	80.9889	3.61111	0	0	1	1	75	147	98	1	0	0	0	0	0	0	1	0	0	0	0	0	0	0	0	0	1	0	1	0	0	0	0	0	0	0	0
0	0	0	-	0	1	1	0	0	0	0	0	0	69.8528	10.4028	-	-	-	-	-	-	-	-	-	-	-	-	-	-	-	0	0	0	0	0	0	0	0	0	0	0	0	0	0	0	0	0	0	0	0
0	0	0	-	0	0	0	0	1	1	1	0	0	75.2167	10.3972	0	0	0	1	133	116	92	0	0	0	1	0	0	0	0	0	0	0	0	0	0	0	0	0	0	0	0	0	0	0	1	0	0	0	0
0	1	1	0.0903491	2	0	0	0	1	1	0	0	1	67.5972	3.6	-	-	-	-	-	-	-	-	-	-	-	-	-	-	-	0	0	0	0	0	0	0	0	0	0	0	0	0	0	0	0	0	0	0	0
0	1	1	5.93566	2	0	0	0	1	1	0	0	1	63.8389	10.3917	0	0	0	1	115	129	90	0	0	0	0	0	0	0	0	0	0	0	0	0	0	0	0	0	0	0	0	1	0	1	0	0	0	0	0
0	0	0	-	0	1	1	0	0	0	0	0	0	51.0889	10.3889	1	1	0	0	93	129	98	0	0	0	0	0	0	0	0	1	0	0	0	0	0	1	0	0	0	0	0	1	0	0	0	0	0	0	0
0	1	1	4.15058	2	1	1	0	1	0	0	1	1	69.7139	8.08056	0	0	1	1	91	105	94	0	0	0	0	0	1	0	0	1	0	0	0	0	0	1	0	0	1	1	0	0	1	1	0	0	0	0	0
0	1	1	1.22656	2	1	1	0	0	0	0	0	1	91.8361	2.11111	0	0	1	1	87	129	99	0	0	0	0	0	0	0	0	0	0	0	0	0	0	0	0	0	0	0	0	1	0	1	0	0	0	0	0
0	1	1	4.05749	2	1	1	0	0	0	0	0	0	83.2472	6.55278	0	0	0	1	85	145	90	0	0	0	0	1	0	0	0	0	0	0	0	0	0	0	0	0	0	0	0	0	0	0	1	0	0	0	0
0	0	0	-	0	1	1	0	0	0	0	0	0	46.2861	10.3639	0	0	0	1	121	118	94	0	0	0	0	0	0	0	0	0	0	0	0	0	0	0	0	0	0	0	0	1	0	1	0	0	0	0	0
0	0	0	-	0	1	1	0	0	0	0	0	0	90.5056	9.6	0	0	1	1	60	187	96	0	0	0	1	1	1	0	1	0	0	0	0	0	0	0	0	0	1	0	0	0	0	1	0	0	0	0	1
0	0	0	-	0	1	1	0	0	0	0	0	1	69.6833	10.3528	0	0	1	1	82	143	100	0	0	0	1	0	1	0	0	0	0	0	0	0	0	0	0	0	0	0	0	0	0	0	1	0	0	0	0
0	0	0	-	0	1	1	0	0	0	0	0	0	52.4722	10.3472	-	-	-	-	-	-	-	-	-	-	-	-	-	-	-	0	0	0	0	0	0	0	0	0	0	0	0	0	0	0	0	0	0	0	0
0	1	1	10.2231	2	1	1	0	0	0	0	0	1	69.4972	10.3639	0	0	1	0	76	134	94	0	0	0	0	0	0	0	0	1	0	1	0	0	0	1	0	0	0	0	0	0	1	0	0	0	0	0	0
1	-	1	-	1	0	0	0	1	1	0	0	0	76.35	7.15278	0	0	1	1	134	137	94	0	0	0	0	0	0	0	0	1	1	0	0	0	0	0	0	0	0	0	0	0	0	1	0	0	0	0	0
1	-	1	-	1	1	0	1	1	1	0	1	1	81.8333	1.50833	0	0	1	0	69	204	98	0	0	0	0	0	1	0	0	1	1	0	0	0	0	0	0	0	0	0	0	0	1	0	0	1	0	0	0
0	1	1	6.97604	2	1	0	1	1	0	0	1	0	70.5639	10.3333	0	0	1	1	102	132	98	0	0	0	0	0	0	0	0	1	0	0	0	0	0	1	0	0	1	0	1	0	0	0	0	0	0	0	0
1	-	1	-	1	0	0	0	1	1	0	0	1	63.3389	10.3417	0	0	1	1	91	143	96	0	0	0	0	0	0	0	0	1	1	0	0	0	0	0	1	0	1	0	0	0	0	0	0	0	0	0	0
1	-	1	-	1	1	0	1	1	1	0	1	1	86.4556	7.51667	0	0	1	1	134	172	99	0	0	0	0	0	0	0	0	1	1	0	0	1	0	0	0	0	1	0	1	1	0	1	1	0	0	0	0
0	0	0	-	0	1	1	0	0	0	0	0	0	81.475	3.99722	0	0	0	1	135	105	96	0	0	0	0	0	0	0	0	1	0	1	1	0	0	0	0	0	0	1	0	0	1	1	0	1	0	0	0
0	1	1	10.0862	2	1	0	1	0	0	0	0	1	75.75	10.2917	0	0	0	1	100	127	90	0	0	0	0	0	0	0	0	0	0	0	0	0	0	0	0	0	0	0	0	0	1	0	1	0	0	0	0
0	1	1	2.45859	2	1	1	0	0	0	0	0	0	86.0778	8.30556	-	-	-	-	-	-	-	-	-	-	-	-	-	-	-	0	0	0	0	0	0	0	0	0	0	0	0	0	0	0	1	0	0	0	0
1	-	1	-	1	1	1	0	0	0	0	0	1	83.8361	10.3083	-	-	-	-	-	-	-	-	-	-	-	-	-	-	-	1	1	1	1	1	0	0	0	1	1	0	0	0	0	0	0	0	0	0	0
0	1	1	1.96851	2	1	0	1	0	0	0	0	1	77.5333	6.98056	-	-	-	-	-	-	-	-	-	-	-	-	-	-	-	0	0	0	0	0	0	0	0	0	0	0	0	0	0	0	1	0	0	0	0
0	0	0	-	0	1	1	0	0	0	0	0	1	55.5361	10.3083	0	0	1	1	67	175	100	0	0	0	0	0	0	0	0	0	0	0	0	0	0	0	0	0	1	0	0	0	1	0	1	0	1	0	0
0	0	0	-	0	1	1	0	1	1	0	1	0	58.2639	10.2917	0	0	0	1	88	127	91	0	0	0	0	0	0	0	0	0	0	0	0	0	0	0	0	0	1	0	0	0	0	0	0	1	0	0	0
0	1	1	0.205339	2	1	1	0	0	0	0	0	0	74.4806	10.2694	0	0	1	1	87	153	96	0	0	0	0	0	0	0	0	1	0	0	0	0	0	1	0	0	0	0	0	0	0	0	0	1	0	0	0
0	0	0	-	0	1	1	0	0	0	0	0	0	75.0028	10.2778	0	0	0	1	56	115	93	0	0	0	0	0	0	0	0	0	0	0	0	0	0	0	0	0	1	0	0	0	0	1	0	0	0	0	0
1	-	1	-	1	1	1	0	0	0	0	0	1	81.7167	6.81667	0	0	1	1	74	157	93	0	0	0	0	0	0	0	0	1	1	0	0	0	0	0	0	0	0	0	0	0	0	0	0	0	0	0	0
0	0	0	-	0	1	0	1	0	0	0	0	1	52.2361	10.2556	0	0	1	1	58	110	98	0	0	0	0	0	0	0	0	0	0	0	0	0	0	0	0	0	0	0	0	0	1	0	0	0	0	0	0
0	0	0	-	0	1	1	0	0	0	0	0	0	40.3972	10.2556	0	0	1	1	83	110	97	0	0	0	0	0	0	0	0	0	0	0	0	0	0	0	0	0	0	0	0	1	0	0	0	0	0	0	0
0	0	0	-	0	1	1	0	0	0	0	0	0	43.0056	10.2389	0	1	1	0	81	145	98	0	1	0	0	1	0	0	0	0	0	0	0	0	0	0	0	0	0	0	0	0	0	0	0	0	0	0	0
0	0	0	-	0	1	1	0	0	0	0	0	0	44.5528	10.2361	0	0	1	1	100	150	93	0	0	0	0	0	0	0	0	0	0	0	0	0	0	0	0	0	0	0	0	0	0	0	0	0	0	0	0
1	-	1	-	1	1	0	0	0	0	0	0	0	66.6	10.2333	0	0	0	1	102	125	92	0	0	0	0	0	0	0	0	1	1	0	0	0	0	0	0	0	0	0	0	0	1	1	0	0	0	0	0
1	-	1	-	1	1	1	0	0	0	0	0	0	92.0139	10.2306	-	-	-	-	-	-	-	-	-	-	-	-	-	-	-	1	1	0	0	0	0	0	0	0	1	0	0	0	0	0	0	0	0	0	0
1	-	1	-	1	1	1	0	1	1	0	1	0	77.0556	10.2306	0	0	1	1	93	133	96	1	0	0	1	1	0	0	1	1	1	0	0	0	1	0	0	0	1	0	0	0	0	0	0	0	0	0	0
0	0	0	-	0	1	0	1	0	0	0	0	1	16.0139	10.2056	0	1	0	0	128	90	100	0	0	0	1	0	1	0	0	0	0	0	0	0	0	0	0	0	0	0	0	0	0	0	0	0	0	0	0
0	1	1	3.34839	2	1	1	0	0	0	0	0	0	81.1444	4.27778	0	0	1	1	94	169	97	0	0	0	1	0	1	0	0	1	0	1	0	0	0	1	0	0	0	0	0	1	0	0	1	0	0	0	0
0	0	0	-	0	1	1	0	0	0	0	0	1	77.5028	1.32222	1	1	1	0	66	103	92	1	0	0	0	0	0	0	1	0	0	0	0	0	0	0	0	0	0	0	0	0	0	0	0	1	0	0	0
1	-	1	-	1	1	1	0	0	0	0	0	0	63.3861	0.1	0	0	1	0	120	150	99	0	0	0	1	0	0	0	0	0	0	0	0	0	0	0	0	0	0	0	0	0	0	0	0	1	0	0	0
0	0	0	-	0	1	1	0	0	0	0	0	0	73.4778	4.575	0	0	1	1	114	142	89	0	0	0	0	0	1	0	0	0	0	0	0	0	0	0	0	0	0	0	0	0	0	0	1	0	0	0	1
0	1	1	2.12731	2	1	0	1	0	0	0	0	0	83.0694	6.26111	0	0	1	0	70	163	95	0	0	0	0	1	1	0	0	1	0	1	0	1	0	0	0	0	1	0	1	0	0	0	0	0	0	0	0
0	1	1	0.364134	2	1	1	0	0	0	0	0	1	42.8167	0.466667	0	0	1	0	77	154	99	0	0	0	0	0	0	0	0	0	0	0	0	0	0	0	0	0	0	0	0	1	0	0	0	0	0	0	0
0	0	0	-	0	1	0	1	0	0	0	0	1	86.3472	5.93611	0	0	1	1	88	148	99	0	0	0	0	0	1	0	0	0	0	0	0	0	0	0	0	0	0	0	0	0	1	0	0	0	0	1	0
0	0	0	-	0	1	1	0	0	0	0	0	1	55.4556	10.1444	0	0	1	1	100	159	96	0	0	0	1	0	1	0	0	0	0	0	0	0	0	0	0	0	0	0	0	1	0	0	0	0	0	0	0
0	0	0	-	0	1	1	0	0	0	0	0	0	84.3528	4.95556	0	0	1	1	111	103	92	0	0	0	1	0	0	0	0	1	0	1	0	1	0	0	0	0	0	1	0	0	0	0	0	1	0	1	0
0	0	0	-	0	1	1	0	0	0	0	0	1	76.3028	1.875	0	0	0	1	94	117	89	0	0	0	0	0	0	0	0	1	0	0	0	0	0	1	0	0	0	0	0	0	1	0	0	0	0	0	0
0	0	0	-	0	1	1	0	0	0	0	0	1	51.1694	10.1222	0	0	0	1	70	158	98	0	0	0	1	0	0	0	0	0	0	0	0	0	0	0	0	0	0	0	0	0	0	0	0	1	0	0	0
0	0	0	-	0	1	0	1	0	0	0	0	1	72.3278	10.125	0	0	0	0	96	135	94	0	0	0	0	0	1	0	1	1	0	0	0	0	1	0	0	0	1	0	0	0	0	0	0	0	0	0	0
0	0	0	-	0	1	1	0	0	0	0	0	0	26.775	0.75	0	0	1	1	91	120	97	0	0	0	0	0	0	0	0	0	0	0	0	0	0	0	0	0	0	0	0	0	0	0	0	0	0	0	0
0	0	0	-	0	1	0	1	1	0	0	1	0	65.6833	10.1056	0	1	0	0	85	132	91	0	0	0	0	0	0	0	0	0	0	0	0	0	0	0	0	0	1	1	0	0	0	0	0	0	0	0	0
1	-	1	-	1	1	1	0	0	0	0	0	0	68.25	10.0889	0	0	0	1	67	109	96	0	0	0	0	0	0	0	1	1	1	1	1	0	0	0	0	0	1	1	1	0	0	0	0	0	0	0	0
0	0	0	-	0	1	1	0	0	0	0	0	0	81.4639	10.1028	-	-	-	-	-	-	-	-	-	-	-	-	-	-	-	1	0	0	0	1	0	1	0	0	1	0	0	0	1	0	0	0	0	0	0
0	1	1	1.95756	2	1	1	0	0	0	0	0	0	89.1556	4.55833	-	-	-	-	-	-	-	-	-	-	-	-	-	-	-	1	0	1	0	0	0	0	0	0	1	1	0	0	0	0	0	0	0	0	0
1	-	1	-	1	1	1	0	0	0	0	0	1	67.9694	10.0944	0	0	0	1	82	197	91	0	0	0	0	0	0	0	0	1	1	0	0	0	0	0	0	0	0	0	0	0	0	0	0	0	0	0	0
1	-	1	-	1	1	1	0	0	0	0	0	1	85.2028	0.6	0	0	0	1	87	138	93	0	0	0	0	0	1	0	0	1	1	0	0	0	0	0	0	0	0	0	0	0	0	0	0	1	0	0	0
0	0	0	-	0	0	0	0	1	1	1	0	0	92.175	0.994444	0	1	0	0	150	130	92	0	0	0	0	0	0	0	0	0	0	0	0	0	0	0	0	0	0	0	0	0	0	0	1	1	0	0	0
0	0	0	-	0	1	1	0	0	0	0	0	0	50.3667	10.0806	0	0	1	1	91	120	97	0	0	0	0	0	0	0	0	0	0	0	0	0	0	0	0	0	0	0	0	0	0	0	0	0	0	0	0
0	0	0	-	0	1	0	1	0	0	0	0	0	73.9944	10.0611	0	0	0	1	76	124	99	0	0	0	0	0	0	0	0	1	0	0	0	0	0	1	0	0	1	1	0	0	1	1	0	0	0	0	0
0	0	0	-	0	1	1	0	0	0	0	0	1	58.925	9.12222	0	0	1	0	62	166	96	0	0	0	1	0	1	0	1	1	0	0	0	0	0	1	0	0	0	0	0	1	0	0	1	0	0	0	0
0	0	0	-	0	1	1	0	0	0	0	0	1	36.6778	10.0611	0	0	1	1	99	133	96	0	0	0	1	0	0	0	0	0	0	0	0	0	0	0	0	0	0	0	0	0	0	0	1	0	0	0	0
0	0	0	-	0	1	1	0	0	0	0	0	0	54.675	10.0444	0	0	0	1	133	109	93	0	1	0	1	0	0	0	1	1	0	0	0	0	0	1	0	0	0	0	0	0	0	0	0	0	0	0	0
0	0	0	-	0	1	1	0	0	0	0	0	0	74.5889	5.87222	0	0	1	0	99	137	95	1	0	0	0	0	1	0	0	0	0	0	0	0	0	0	0	0	0	0	0	0	0	0	0	1	0	0	0
0	0	0	-	0	1	1	0	0	0	0	0	1	60.65	1.11111	0	0	0	0	98	120	-	0	0	0	0	0	0	0	0	0	0	0	0	0	0	0	0	0	0	0	0	1	0	0	0	1	0	0	0
1	-	1	-	1	1	1	0	0	0	0	0	0	71.4806	0.866667	0	0	0	1	66	107	96	0	1	0	0	0	0	0	0	1	0	0	0	0	0	1	0	0	0	0	0	0	1	0	0	1	0	0	0
0	0	0	-	0	1	1	0	0	0	0	0	1	46.5417	10.0139	0	0	0	1	111	138	78	0	0	0	0	0	0	0	0	1	0	1	0	0	0	0	0	0	0	1	0	1	0	0	0	0	0	0	0
1	-	1	-	1	1	1	0	0	0	0	0	0	80.8417	4.76389	0	0	1	1	70	106	96	0	0	0	1	0	0	0	0	1	1	0	0	1	0	0	0	0	1	0	0	0	0	0	1	0	0	0	0
0	0	0	-	0	1	0	1	1	0	0	1	1	64	3.31389	0	0	0	1	158	135	95	0	0	0	0	0	1	0	0	0	0	0	0	0	0	0	0	0	0	0	0	0	0	0	0	0	0	0	0
0	1	1	8.02464	2	1	1	0	0	0	0	0	0	68.9389	8.04167	0	0	1	1	153	93	99	0	0	0	0	0	1	0	0	0	0	0	0	0	0	0	0	0	1	1	0	0	0	0	0	0	0	0	0
0	1	1	7.78371	2	1	1	0	0	0	0	0	0	82.825	7.78611	0	0	0	1	92	168	93	0	0	0	1	0	0	0	1	1	0	1	0	0	0	0	0	0	0	0	0	0	0	0	0	0	0	0	0
0	0	0	-	0	1	1	0	0	0	0	0	1	70.6	9.99444	0	0	1	1	95	136	98	0	0	0	1	0	1	0	1	1	0	0	0	0	0	1	0	0	1	1	1	0	0	0	0	0	0	0	0
0	0	0	-	0	1	1	0	0	0	0	0	0	66.4333	0.252778	0	0	1	1	154	139	98	0	0	0	0	0	0	0	0	0	0	0	0	0	0	0	0	0	0	0	0	0	0	1	0	1	0	0	0
0	0	0	-	0	1	1	0	0	0	0	0	1	86.7222	5.01389	0	0	1	1	79	144	99	1	0	0	0	0	0	0	0	1	0	1	1	0	0	1	0	0	0	0	0	0	1	0	0	1	0	0	0
1	-	1	-	1	1	1	0	0	0	0	0	1	72.3139	9.98889	0	0	0	0	100	121	91	0	1	0	0	1	0	0	1	1	0	1	1	0	0	0	0	0	0	0	0	0	0	0	0	0	0	0	0
1	-	1	-	1	1	1	0	0	0	0	0	0	86.6389	7.41944	0	0	1	0	84	163	82	0	0	0	0	0	0	0	0	1	1	0	0	0	0	0	0	0	0	0	0	0	0	0	0	0	0	0	0
0	0	0	-	0	1	1	0	0	0	0	0	1	41.2028	9.975	-	-	-	-	-	-	-	-	-	-	-	-	-	-	-	0	0	0	0	0	0	0	0	0	0	0	0	0	0	0	0	0	0	0	0
0	1	1	4.99932	2	1	1	0	0	0	0	0	1	86.3306	9.96389	0	0	1	0	111	138	93	0	0	0	0	0	0	0	0	1	0	0	0	0	0	0	0	1	0	0	0	0	0	0	0	0	0	0	0
0	0	0	-	0	1	0	1	1	1	0	1	0	24.7028	9.95	-	-	-	-	-	-	-	-	-	-	-	-	-	-	-	0	0	0	0	0	0	0	0	0	0	0	0	0	0	0	0	0	0	0	0
0	0	0	-	0	0	0	0	1	1	0	0	1	80.0861	0.0527778	0	0	1	0	99	130	98	0	0	0	0	0	0	0	0	0	0	0	0	0	0	0	0	0	0	0	0	0	0	0	0	1	0	0	0
0	0	0	-	0	1	1	0	0	0	0	0	1	70.4417	9.94444	0	0	1	1	86	123	97	0	0	0	0	0	0	0	0	0	0	0	0	0	0	0	0	0	1	0	0	0	0	0	0	1	0	0	0
0	0	0	-	0	1	1	0	0	0	0	0	0	67.05	9.94722	0	0	1	0	84	127	96	0	0	0	0	0	0	0	0	0	0	0	0	0	0	0	0	0	0	1	0	0	0	0	0	0	0	0	0
1	-	1	-	1	1	1	0	0	0	0	0	1	82.1139	9.94444	0	0	1	1	89	149	97	0	0	0	0	0	0	0	0	0	0	0	0	0	0	0	0	0	0	0	0	0	0	0	0	0	0	0	0
0	1	1	6.11636	2	1	0	1	0	0	0	0	0	73.125	6.68889	0	0	0	1	120	157	68	0	0	0	1	0	1	0	0	0	0	0	0	0	0	0	0	0	0	0	1	0	0	0	0	0	0	0	0
1	-	1	-	1	1	1	0	0	0	0	0	0	85.6778	2.40833	0	0	0	1	76	161	98	0	0	0	0	0	0	0	0	1	1	1	0	0	0	0	0	0	1	0	0	0	0	0	1	0	0	0	0
0	0	0	-	0	1	1	0	0	0	0	0	1	41.5694	8.23333	0	0	0	1	74	113	100	0	0	0	0	0	0	0	0	0	0	0	0	0	0	0	0	0	0	0	0	0	0	0	0	1	0	0	0
0	0	0	-	0	1	1	0	0	0	0	0	1	89.4861	1.60278	-	-	-	-	-	-	-	-	-	-	-	-	-	-	-	0	0	0	0	0	0	0	0	0	0	0	0	0	0	0	0	0	0	0	0
0	0	0	-	0	1	1	0	0	0	0	0	0	59.7306	9.88889	0	0	1	1	105	139	95	0	0	0	0	0	1	0	0	0	0	0	0	0	0	0	0	0	1	0	1	0	0	0	0	1	0	0	0
0	0	0	-	0	1	1	0	0	0	0	0	0	50.6194	9.88889	0	0	1	1	106	111	90	0	0	0	0	0	0	0	0	0	0	0	0	0	0	0	0	0	0	0	0	0	0	0	0	1	0	0	0
0	0	0	-	0	1	1	0	0	0	0	0	0	69.3528	9.87778	1	0	0	1	71	160	98	0	0	0	0	0	1	0	0	0	0	0	0	0	0	0	0	0	0	0	0	0	0	0	0	0	0	0	0
0	1	1	8.33676	2	1	1	0	0	0	0	0	0	82.6611	9.86667	0	0	1	1	77	148	98	0	0	0	0	0	1	0	0	0	0	0	0	0	0	0	0	0	0	0	0	0	0	0	0	0	0	0	0
1	-	1	-	1	1	1	0	0	0	0	0	0	84.7667	2.04444	-	-	-	-	-	-	-	-	-	-	-	-	-	-	-	1	1	0	0	0	0	0	0	0	1	0	0	0	0	0	0	0	0	0	0
0	0	0	-	0	1	1	0	0	0	0	0	0	40.9472	9.83889	0	0	1	0	53	146	89	0	0	0	0	1	1	0	1	0	0	0	0	0	0	0	0	0	0	0	0	0	0	0	0	0	0	0	0
0	0	0	-	0	1	1	0	0	0	0	0	0	48.1778	9.85556	0	0	1	0	80	169	99	0	0	0	0	0	0	0	1	0	0	0	0	0	0	0	0	0	0	0	0	1	0	0	0	0	0	0	0
0	0	0	-	0	1	1	0	0	0	0	0	0	64.5639	0.408333	0	0	0	1	77	148	79	0	0	0	0	0	1	0	0	0	0	0	0	0	0	0	0	0	0	0	0	0	1	0	1	1	0	0	0
0	0	0	-	0	1	1	0	0	0	0	0	1	60.3056	8.61944	1	0	1	1	90	147	100	0	0	0	0	1	1	0	0	0	0	0	0	0	0	0	0	0	0	0	0	0	0	0	0	0	0	0	1
0	0	0	-	0	1	1	0	1	1	1	1	0	62.4083	1.59722	0	0	1	1	66	158	94	0	0	0	1	0	0	0	1	0	0	0	0	0	0	0	0	0	0	0	0	0	0	0	0	0	0	0	1
0	1	1	8.37782	2	1	1	0	0	0	0	0	1	78.8194	8.49444	0	0	1	1	118	106	95	0	0	0	1	0	1	0	0	1	0	0	0	1	0	0	0	0	1	0	0	0	0	0	0	0	0	0	0
0	0	0	-	0	1	1	0	1	0	0	1	1	61.1611	9.74167	0	0	1	0	90	146	96	0	0	0	0	0	0	0	0	0	0	0	0	0	0	0	0	0	0	0	1	0	0	0	0	0	0	0	0
0	0	0	-	0	0	0	0	1	1	0	0	0	63.7417	9.80278	0	0	0	0	65	195	92	0	0	0	0	0	0	0	0	0	0	0	0	0	0	0	0	0	0	0	0	0	0	0	1	0	0	0	0
0	1	1	0.695414	2	1	1	0	0	0	0	0	1	80.5889	2.93333	0	0	0	1	126	143	94	0	0	0	0	0	0	0	0	0	0	0	0	0	0	0	0	0	1	0	1	0	1	1	0	0	0	0	0
1	-	1	-	1	1	1	0	0	0	0	0	0	75.3917	7.49167	0	0	1	0	94	170	99	0	0	0	1	0	1	0	0	1	0	0	0	0	0	1	0	0	0	0	0	0	0	0	0	0	0	0	0
0	0	0	-	0	1	1	0	0	0	0	0	0	78.4417	1.46667	0	0	1	1	92	187	96	0	0	0	1	0	1	0	0	1	0	1	1	0	0	0	0	0	1	1	1	0	1	0	0	0	0	0	0
1	-	1	-	1	1	1	0	1	0	0	1	0	83.875	1.96667	0	0	0	1	93	124	91	0	0	0	0	0	0	0	0	1	0	0	0	1	0	1	0	0	1	1	0	0	0	0	0	0	0	0	0
0	0	0	-	0	0	0	0	1	1	1	0	1	50.9806	9.76667	0	0	1	1	74	154	99	0	0	0	1	0	0	0	1	0	0	0	0	0	0	0	0	0	0	0	0	0	1	0	1	0	0	0	0
0	1	1	4.49281	2	1	1	0	0	0	0	0	0	77.3972	4.58333	1	0	0	1	63	105	94	0	0	0	0	0	0	0	0	0	0	0	0	0	0	0	0	0	0	0	1	0	0	1	0	1	0	0	0
1	-	1	-	1	1	1	0	0	0	0	0	0	85.575	1.88056	0	0	0	1	79	120	96	0	0	0	0	0	1	0	1	0	0	0	0	0	0	0	0	0	1	0	0	0	0	0	0	1	0	0	0
0	0	0	-	0	1	0	1	0	0	0	0	0	50.375	9.74444	0	0	0	1	102	119	100	0	0	0	1	0	0	0	0	0	0	0	0	0	0	0	0	0	0	0	0	0	0	0	0	0	0	0	0
0	0	0	-	0	1	1	0	0	0	0	0	0	51.0639	9.74722	0	0	1	0	102	176	95	0	0	0	1	0	0	0	0	0	0	0	0	0	0	0	0	0	0	0	0	0	0	0	0	1	0	0	0
0	0	0	-	0	0	0	0	1	0	1	0	1	62.25	9.73889	0	0	1	1	62	147	90	0	0	0	0	0	0	0	0	0	0	0	0	0	0	0	0	0	0	0	0	1	0	0	0	1	0	0	0
0	0	0	-	0	1	0	1	1	1	0	1	0	25.2778	9.725	0	0	0	1	96	140	95	0	0	0	0	0	0	0	0	0	0	0	0	0	0	0	0	0	0	0	0	1	0	0	0	0	0	0	0
0	0	0	-	0	0	0	0	1	1	0	0	0	65.9861	9.72222	0	0	0	1	84	116	97	0	0	0	0	0	1	0	0	0	0	0	0	0	0	0	0	0	0	0	0	0	0	0	0	0	0	0	0
0	0	0	-	0	1	1	0	0	0	0	0	1	78.1222	9.48333	1	1	0	0	82	116	98	0	0	0	0	0	0	0	1	0	0	0	0	0	0	0	0	0	0	1	0	0	0	0	0	0	0	0	0
1	-	1	-	1	1	1	0	0	0	0	0	1	77.7111	9.71667	1	0	1	1	116	132	100	0	0	0	0	0	0	0	0	1	0	0	0	0	0	1	0	0	1	0	1	0	1	0	0	0	0	0	0
0	0	0	-	0	0	0	0	1	1	0	0	0	72.3722	0.194444	0	0	1	0	90	100	97	0	0	0	0	0	0	0	0	0	0	0	0	0	0	0	0	0	0	0	0	0	0	0	1	1	0	0	0
1	-	1	-	1	1	1	0	0	0	0	0	1	80.7861	9.70556	0	0	1	1	130	84	99	0	0	0	0	0	0	0	0	1	1	0	0	0	0	0	0	0	0	0	0	0	1	0	0	0	0	0	0
0	0	0	-	0	1	1	0	0	0	0	0	0	76.5417	9.71667	-	-	-	-	-	-	-	-	-	-	-	-	-	-	-	1	0	1	0	0	0	0	0	0	0	1	0	0	0	0	1	0	0	0	1
0	0	0	-	0	1	1	0	0	0	0	0	0	63.4611	0.130556	1	0	1	1	102	111	98	0	0	0	0	0	0	0	0	0	0	0	0	0	0	0	0	0	0	0	0	0	0	0	0	1	0	0	0
0	0	0	-	0	1	1	0	0	0	0	0	1	25.2972	9.67778	0	0	1	1	76	130	97	0	0	0	0	0	1	0	1	0	0	0	0	0	0	0	0	0	0	0	0	0	0	0	0	0	0	0	0
1	-	1	-	1	1	1	0	0	0	0	0	1	52.7639	9.68889	1	1	1	0	79	137	99	0	0	0	0	0	0	0	0	1	1	0	0	0	0	0	0	0	0	0	0	1	0	0	0	0	0	0	0
0	0	0	-	0	1	1	0	0	0	0	0	1	62.4278	9.64722	0	0	1	1	76	126	96	0	0	0	1	0	0	0	0	1	0	0	0	0	0	1	0	0	1	0	1	0	0	0	1	0	0	0	0
0	0	0	-	0	1	1	0	0	0	0	0	1	76.2472	9.65833	0	0	1	1	111	144	94	0	0	0	0	0	0	0	0	0	0	0	0	0	0	0	0	0	0	0	0	0	0	0	1	1	0	0	0
0	0	0	-	0	1	1	0	0	0	0	0	1	70.0556	0.4	0	0	0	1	80	131	94	0	0	0	0	0	0	0	0	1	0	0	0	0	0	0	1	0	0	0	0	0	0	0	0	0	0	0	0
1	-	1	-	1	0	0	0	1	1	0	0	0	83.2528	0.0472222	1	1	0	0	88	150	97	0	0	0	1	0	0	0	1	1	0	1	0	1	0	0	0	0	0	0	0	0	0	0	0	0	0	0	1
0	0	0	-	0	0	0	0	1	1	0	0	0	92.4389	0.5	0	0	1	1	80	137	98	0	0	0	0	0	0	0	0	0	0	0	0	0	0	0	0	0	0	0	1	0	0	0	0	1	0	0	1
0	0	0	-	0	0	0	0	1	1	1	0	1	90.3944	0.0111111	0	0	0	1	71	136	88	0	0	0	1	0	0	0	1	1	0	1	0	1	0	0	0	0	1	1	0	0	0	1	0	0	0	0	0
0	1	1	0.410678	2	1	1	0	0	0	0	0	0	92.9444	8.88889	0	0	1	1	70	108	94	1	0	0	0	0	0	0	0	1	0	1	0	0	0	0	0	0	1	0	0	0	0	0	1	0	0	0	0
0	0	0	-	0	1	1	0	0	0	0	0	1	75.0056	2.73056	0	0	0	1	108	164	98	0	0	0	1	0	1	0	0	1	0	0	0	0	0	1	0	0	0	0	0	0	1	0	0	1	0	0	0
0	1	1	2.64203	2	1	1	0	0	0	0	0	0	82.9528	2.67222	-	-	-	-	-	-	-	-	-	-	-	-	-	-	-	1	0	1	0	0	0	0	0	0	1	0	0	0	0	0	0	0	0	0	0
0	0	0	-	0	1	1	0	0	0	0	0	1	65.4917	5.05556	0	0	1	1	99	135	90	0	0	0	0	0	0	0	0	0	0	0	0	0	0	0	0	0	0	0	0	0	0	0	0	1	0	0	0
0	0	0	-	0	1	1	0	0	0	0	0	1	67.0222	9.52222	0	0	0	0	66	105	97	0	0	0	0	0	0	0	0	0	0	0	0	0	0	0	0	0	1	0	1	0	0	0	0	1	0	0	0
1	-	1	-	1	1	1	0	0	0	0	0	1	84.1944	0.0666667	0	0	0	0	65	121	98	0	0	0	0	1	1	0	0	0	0	0	0	0	0	0	0	0	0	0	0	0	0	0	0	1	0	1	1
0	1	1	6.96509	2	1	0	1	1	1	0	1	1	86.4083	7.70278	0	0	1	0	70	155	94	0	0	0	1	0	1	0	0	0	0	0	0	0	0	0	0	0	0	0	0	0	0	0	0	0	0	0	0
0	0	0	-	0	1	0	0	1	1	0	1	0	52.0972	9.49444	-	-	-	-	-	-	-	-	-	-	-	-	-	-	-	0	0	0	0	0	0	0	0	0	0	0	0	0	0	0	0	0	0	0	0
0	0	0	-	0	1	1	0	0	0	0	0	0	54.2861	0.45	0	0	1	0	110	170	96	0	0	0	0	0	0	0	0	0	0	0	0	0	0	0	0	0	1	0	0	0	0	0	0	1	0	0	0
1	-	1	-	1	0	0	0	1	1	0	0	0	79.3083	6.25	0	0	0	1	80	150	97	0	0	0	0	0	0	0	1	1	1	0	0	0	0	0	0	0	0	0	0	0	0	1	1	0	0	0	0
0	0	0	-	0	1	1	0	0	0	0	0	0	65.1472	9.47222	0	0	1	1	72	160	100	0	0	0	1	0	1	0	0	1	0	1	0	0	0	0	0	0	0	0	0	0	0	1	0	0	0	0	0
0	0	0	-	0	1	0	0	1	1	0	1	0	83.5528	8.33889	1	0	0	1	115	142	99	0	0	0	0	0	0	0	0	0	0	0	0	0	0	0	0	0	0	0	0	0	1	0	0	0	0	0	0
0	0	0	-	0	1	1	0	1	0	0	1	1	65.7583	9.44444	0	0	1	1	56	155	98	0	0	0	1	1	0	0	0	0	0	0	0	0	0	0	0	0	0	0	1	0	0	0	0	1	0	0	0
0	0	0	-	0	1	1	0	0	0	0	0	0	45.0139	0.786111	0	0	0	1	108	120	97	0	1	0	0	0	0	0	0	0	0	0	0	0	0	0	0	0	0	0	0	0	0	0	0	0	0	1	0
0	0	0	-	0	1	1	0	0	0	0	0	0	74.3667	9.45	0	0	1	1	91	136	97	1	0	0	0	0	0	0	0	0	0	0	0	0	0	0	0	0	0	1	0	0	0	0	0	0	0	0	0
0	0	0	-	0	1	1	0	0	0	0	0	0	57.0583	9.43611	0	0	1	1	66	149	96	1	0	0	0	0	0	0	0	0	0	0	0	0	0	0	0	0	0	0	0	0	0	0	0	1	0	0	0
0	0	0	-	0	1	1	0	0	0	0	0	0	39.1556	6.16944	1	0	1	1	55	176	97	0	0	0	0	1	0	0	1	0	0	0	0	0	0	0	0	0	0	0	0	0	0	0	0	0	0	0	0
1	-	1	-	1	1	1	0	0	0	0	0	0	82.7944	5.325	0	0	0	1	75	128	100	0	0	0	0	0	0	0	0	1	1	1	0	1	1	0	0	0	1	1	0	0	0	0	0	0	0	0	0
0	1	1	8.57221	2	1	0	1	0	0	0	0	1	47.6194	9.42222	0	0	0	0	94	116	93	0	0	0	0	0	0	0	0	0	0	0	0	0	0	0	0	0	0	0	0	1	0	0	0	0	0	0	0
1	-	1	-	1	0	0	0	1	1	0	0	0	76.4917	6.56111	0	0	1	1	102	95	95	0	0	0	0	0	0	0	0	1	0	0	0	0	0	0	1	0	1	0	0	0	1	0	0	0	0	1	0
1	-	1	-	1	1	1	0	0	0	0	0	0	80.3083	9.4	0	0	0	1	90	120	98	0	0	0	0	0	0	0	0	1	0	1	0	0	0	0	0	0	1	0	0	0	0	0	0	0	0	0	0
0	1	1	0.569473	2	1	0	1	0	0	0	0	1	76.3861	0.688889	0	0	1	0	88	135	97	1	0	0	0	0	0	0	1	0	0	0	0	0	0	0	0	0	0	0	0	1	0	1	0	1	0	0	0
1	-	1	-	1	1	1	0	0	0	0	0	0	81.4611	5.18333	1	1	0	1	105	112	89	0	0	0	0	0	0	1	0	1	1	1	0	0	0	0	0	0	0	0	0	0	0	1	0	1	0	0	0
0	0	0	-	0	1	0	1	1	0	0	1	1	74.0833	9.4	0	0	1	1	81	116	96	0	0	0	0	0	0	0	0	1	0	1	1	0	0	0	0	0	1	0	1	0	1	0	0	0	0	0	0
0	1	1	0.673511	2	1	1	0	0	0	0	0	0	74.6472	1.66667	0	0	1	0	121	165	98	0	0	0	0	0	0	0	0	1	0	1	1	0	0	0	0	0	0	0	1	1	0	0	0	0	0	0	0
1	-	1	-	1	1	1	0	0	0	0	0	0	68.6028	1.31667	0	0	1	0	106	141	96	0	0	0	1	0	1	0	0	1	1	0	0	1	1	0	0	0	1	0	1	0	1	0	0	1	0	1	0
0	0	0	-	0	1	1	0	0	0	0	0	1	80.875	7.45556	1	0	0	1	59	152	97	0	0	0	0	0	1	0	0	0	0	0	0	0	0	0	0	0	0	0	0	0	1	0	0	0	0	0	0
0	0	0	-	0	0	0	0	1	1	1	0	1	74.0417	9.30278	0	0	1	1	81	116	96	0	0	0	0	0	0	0	0	0	0	0	0	0	0	0	0	0	0	0	0	0	0	0	1	0	0	0	0
0	0	0	-	0	0	0	0	1	1	1	0	0	58.0222	9.26111	0	0	1	1	69	185	98	0	0	0	0	0	0	0	0	0	0	0	0	0	0	0	0	0	0	0	0	0	1	0	1	0	0	0	0
0	0	0	-	0	1	1	0	0	0	0	0	0	35.2972	9.25	0	0	1	1	111	137	96	0	0	0	0	0	1	0	1	0	0	0	0	0	0	0	0	0	0	0	0	0	0	0	0	0	0	0	0
1	-	1	-	1	0	0	0	1	1	0	0	0	85.7722	3.61389	0	0	0	0	82	107	100	1	0	0	1	0	1	0	1	1	1	0	0	0	0	0	0	0	0	0	0	0	0	0	0	0	0	0	0
1	-	1	-	1	1	1	0	0	0	0	0	0	91.8944	2.92778	0	0	0	0	76	159	94	0	0	0	0	0	0	0	0	1	1	0	0	1	0	0	1	0	0	0	0	0	0	0	0	0	0	0	0
0	0	0	-	0	0	0	0	1	1	1	0	0	83.9278	1.15556	0	0	0	0	62	143	95	0	0	0	1	0	0	0	0	1	0	1	0	0	0	0	0	0	0	0	0	0	0	0	0	1	0	0	1
0	0	0	-	0	1	1	0	0	0	0	0	0	69.0583	0.85	0	0	1	1	120	114	95	0	0	0	0	0	0	0	0	1	0	1	1	1	0	1	0	0	1	0	1	0	0	0	1	1	0	1	0
0	0	0	-	0	1	1	0	0	0	0	0	0	64.8472	9.17778	-	-	-	-	-	-	-	-	-	-	-	-	-	-	-	0	0	0	0	0	0	0	0	0	0	0	0	0	1	0	0	0	0	0	0
0	0	0	-	0	1	1	0	0	0	0	0	0	69.8139	2.69167	0	0	1	0	128	147	99	0	0	0	0	0	0	0	0	1	0	0	0	1	0	1	0	0	0	0	0	0	0	1	0	0	0	0	0
0	0	0	-	0	1	1	0	0	0	0	0	0	43.7861	9.13056	0	0	0	1	70	171	95	1	0	0	0	0	0	0	0	0	0	0	0	0	0	0	0	0	0	0	0	1	0	0	0	0	0	0	0
0	0	0	-	0	0	0	0	1	1	1	0	0	57.6194	9.11111	0	0	1	1	103	139	94	0	0	0	0	0	0	0	1	0	0	0	0	0	0	0	0	0	0	0	0	0	1	0	1	0	0	0	0
0	0	0	-	0	1	1	0	0	0	0	0	1	45.025	6.77222	0	0	0	1	78	204	93	0	0	0	1	0	1	0	1	1	0	0	0	1	0	0	0	0	0	0	0	0	0	0	1	0	0	0	0
0	0	0	-	0	1	1	0	1	1	0	1	0	82.7306	1.97778	0	0	0	1	137	133	100	0	0	0	0	0	1	0	1	1	0	1	0	0	0	0	0	0	1	0	0	0	0	1	0	0	0	0	0
0	0	0	-	0	0	0	0	1	1	0	0	1	70.5333	9.08333	0	0	1	1	71	138	100	0	0	0	1	1	1	0	1	0	0	0	0	0	0	0	0	0	0	0	0	0	0	0	0	0	0	0	0
0	0	0	-	0	1	1	0	0	0	0	0	1	62.0444	0.891667	0	1	1	1	109	130	100	0	0	0	1	0	0	0	0	0	0	0	0	0	0	0	0	0	1	1	1	0	0	0	0	1	0	1	0
0	0	0	-	0	0	0	0	1	1	0	0	1	74.1222	1.225	0	0	0	1	91	115	96	0	0	0	1	0	1	0	1	0	0	0	0	0	0	0	0	0	1	0	0	1	0	0	0	1	0	0	0
0	0	0	-	0	1	1	0	0	0	0	0	0	52.6583	2.47778	0	0	1	1	80	132	92	0	0	0	1	0	0	0	0	0	0	0	0	0	0	0	0	0	0	0	0	0	1	1	1	0	0	0	0
0	1	1	8.91992	2	1	1	0	0	0	0	0	0	65.4306	8.96944	0	0	1	1	87	152	91	0	0	0	1	0	0	0	0	0	0	0	0	0	0	0	0	0	1	0	0	0	0	0	0	0	0	0	0
1	-	1	-	1	1	1	0	0	0	0	0	0	64.5722	7.50556	-	-	-	-	-	-	-	-	-	-	-	-	-	-	-	0	0	0	0	0	0	0	0	0	0	0	0	0	0	0	0	0	0	0	1
0	0	0	-	0	1	0	1	0	0	0	0	1	65.8139	8.93611	0	0	1	1	77	139	100	0	0	0	1	0	1	0	0	1	0	0	0	0	0	1	0	0	0	0	0	1	0	1	1	0	0	0	0
0	0	0	-	0	1	1	0	0	0	0	0	0	80.9167	1.76111	0	0	0	1	115	157	93	0	0	0	0	0	0	0	0	1	0	1	0	0	0	1	0	0	1	0	1	0	0	0	0	0	0	1	0
0	1	1	5.92745	2	1	1	0	0	0	0	0	0	89.2944	8.93056	1	0	0	0	86	137	98	0	0	0	0	0	0	0	0	1	0	1	1	0	0	0	0	0	1	1	0	0	0	0	0	0	0	0	0
0	0	0	-	0	1	1	0	0	0	0	0	1	76.3861	2.63611	1	0	1	1	87	160	98	0	0	0	1	0	1	0	0	1	0	1	1	0	0	0	0	0	0	0	0	0	0	0	1	0	0	0	0
0	0	0	-	0	0	0	0	1	1	0	0	0	56.45	8.89722	0	0	0	1	68	165	96	0	0	0	1	0	1	0	0	0	0	0	0	0	0	0	0	0	0	0	0	0	0	0	0	0	0	0	0
0	0	0	-	0	0	0	0	1	1	0	0	1	35.9667	8.875	0	0	1	1	62	114	94	0	0	0	0	0	0	0	0	1	0	1	1	0	0	1	0	0	0	0	0	0	0	0	0	1	0	0	0
1	-	1	-	1	0	0	0	1	1	0	0	1	73.0833	0.161111	0	0	0	1	88	158	96	0	0	0	0	0	1	0	1	1	1	0	0	0	0	1	0	0	1	1	0	0	0	0	0	1	0	0	0
1	-	1	-	1	1	1	0	0	0	0	0	1	84.0278	8.875	0	0	1	0	93	127	92	0	0	0	0	0	0	0	0	1	1	0	0	0	0	0	0	0	0	0	0	0	1	0	1	0	0	0	0
1	-	1	-	1	1	1	0	0	0	0	0	1	69.7278	0.522222	0	0	0	1	42	132	95	1	0	0	0	0	0	0	1	1	1	0	0	0	0	0	0	0	0	0	0	0	0	1	0	1	0	0	0
0	0	0	-	0	0	0	0	1	1	1	0	1	79.0639	0.752778	-	-	-	-	-	-	-	-	-	-	-	-	-	-	-	1	0	0	0	0	0	1	0	0	0	0	0	0	1	0	0	1	0	0	0
0	0	0	-	0	1	0	0	1	1	0	1	0	21.5	8.86389	0	0	0	0	60	169	96	1	0	0	0	0	0	0	1	0	0	0	0	0	0	0	0	0	0	0	0	0	0	1	0	0	0	0	0
0	0	0	-	0	1	1	0	0	0	0	0	0	71.45	8.83333	0	0	0	1	76	154	95	0	0	0	0	0	0	0	0	1	0	0	0	0	1	0	0	0	1	0	0	0	0	0	1	0	0	0	0
1	-	1	-	1	1	1	0	0	0	0	0	1	94.9417	4.18056	0	0	1	1	109	171	94	0	0	0	0	0	0	0	0	1	1	1	0	0	0	0	0	0	0	0	0	0	1	0	0	0	0	0	0
0	0	0	-	0	1	0	1	0	0	0	0	1	53.7556	8.83333	0	0	1	0	80	162	96	0	0	0	1	0	0	0	0	1	0	1	0	0	0	0	0	0	1	1	1	0	1	0	0	0	0	0	0
1	-	1	-	1	1	1	0	0	0	0	0	0	81.8917	8.85556	0	0	1	1	96	149	96	0	0	0	1	0	0	0	0	1	1	0	0	0	0	1	0	0	0	0	1	0	0	0	1	1	0	0	0
0	0	0	-	0	1	1	0	0	0	0	0	0	47.9806	8.825	0	0	1	1	138	156	99	0	0	0	0	0	0	0	0	0	0	0	0	0	0	0	0	0	0	0	0	0	0	0	0	0	0	0	0
0	0	0	-	0	1	1	0	0	0	0	0	1	55.7639	1.63056	1	0	1	0	72	170	98	0	0	0	1	0	0	0	0	0	0	0	0	0	0	0	0	0	1	0	0	0	0	0	1	0	0	0	0
0	0	0	-	0	1	0	1	0	0	0	0	0	77.6472	8.81944	0	0	1	1	120	137	95	0	0	0	0	0	0	0	0	0	0	0	0	0	0	0	0	0	1	0	0	0	0	0	1	0	0	0	0
0	1	1	2.81451	2	1	1	0	0	0	0	0	1	79.2278	3.15	0	0	1	0	80	92	99	0	0	0	0	0	0	0	0	1	0	1	0	0	0	1	1	0	0	1	0	0	1	0	0	0	0	0	0
0	0	0	-	0	1	1	0	0	0	0	0	0	54.9861	8.81944	0	0	0	1	87	175	88	0	0	0	0	0	0	1	0	1	0	1	0	0	0	0	0	0	0	0	0	0	0	1	0	0	1	0	0
0	0	0	-	0	0	0	0	1	1	0	0	0	88.2833	4.08889	0	0	1	1	104	125	98	0	0	0	0	0	0	0	0	1	0	0	0	1	0	0	0	0	1	0	0	0	0	0	0	0	0	0	0
0	1	1	4.02464	2	1	0	0	1	1	0	1	1	71.7861	4.16944	0	0	0	1	78	142	94	0	0	0	1	1	1	0	0	1	0	0	0	1	0	1	0	0	1	1	0	1	0	0	1	0	0	0	0
0	0	0	-	0	1	1	0	0	0	0	0	0	78.4278	8.74167	0	0	1	1	87	131	100	0	0	0	0	0	0	0	0	0	0	0	0	0	0	0	0	0	1	1	0	0	0	0	0	0	0	0	0
1	-	1	-	1	0	0	0	1	1	0	0	1	79.0028	0.583333	-	-	-	-	-	-	-	-	-	-	-	-	-	-	-	1	1	1	0	0	0	0	0	0	1	0	0	0	1	1	0	0	0	0	0
0	0	0	-	0	1	1	0	0	0	0	0	1	74.4722	8.725	0	0	1	1	62	110	99	0	0	0	0	0	0	0	0	0	0	0	0	0	0	0	0	0	0	0	0	0	1	0	1	0	0	0	0
0	0	0	-	0	1	1	0	0	0	0	0	1	63.1611	8.71111	-	-	-	-	-	-	-	-	-	-	-	-	-	-	-	0	0	0	0	0	0	0	0	0	0	0	0	0	0	0	0	0	0	0	0
0	0	0	-	0	1	1	0	0	0	0	0	1	38.7111	8.69444	0	0	0	0	103	102	100	0	0	0	0	0	0	0	0	0	0	0	0	0	0	0	0	0	0	0	0	1	0	0	0	0	0	0	0
0	0	0	-	0	1	1	0	0	0	0	0	1	53.5167	8.70556	0	0	0	1	89	140	95	0	0	0	0	0	0	0	1	0	0	0	0	0	0	0	0	0	0	0	0	0	0	0	0	1	0	0	0
0	0	0	-	0	1	1	0	0	0	0	0	0	58.9417	8.66111	0	0	0	1	66	155	97	0	0	0	0	0	0	0	0	1	0	0	0	0	0	1	0	0	1	0	0	1	0	0	0	0	0	0	0
0	0	0	-	0	1	1	0	0	0	0	0	1	63.0611	8.64444	0	0	1	0	73	175	99	0	0	0	0	0	0	0	0	0	0	0	0	0	0	0	0	0	0	0	0	0	1	0	1	0	0	0	0
0	0	0	-	0	1	1	0	0	0	0	0	1	55.3278	8.65278	-	-	-	-	-	-	-	-	-	-	-	-	-	-	-	0	0	0	0	0	0	0	0	0	0	0	0	0	0	0	0	0	0	0	0
0	1	1	0.104038	2	1	1	0	0	0	0	0	0	81.7833	7.59167	0	0	0	1	115	194	94	0	0	0	0	0	0	0	0	1	0	1	0	0	0	0	0	0	0	0	1	0	0	0	1	0	0	0	0
0	0	0	-	0	1	1	0	0	0	0	0	0	22.1389	8.62222	-	-	-	-	-	-	-	-	-	-	-	-	-	-	-	0	0	0	0	0	0	0	0	0	0	0	0	0	0	0	1	0	0	0	0
0	0	0	-	0	1	1	0	1	1	1	1	1	64.0694	8.61944	0	0	1	0	42	84	98	0	0	0	0	0	0	0	0	0	0	0	0	0	0	0	0	0	0	0	0	0	0	0	0	0	0	0	0
0	0	0	-	0	0	0	0	1	1	1	0	0	84.05	0.505556	-	-	-	-	-	-	-	-	-	-	-	-	-	-	-	0	0	0	0	0	0	0	0	0	0	0	0	0	0	0	1	1	0	0	0
0	0	0	-	0	1	1	0	0	0	0	0	0	36.2472	8.58056	0	0	0	1	84	123	99	0	0	0	0	0	0	0	1	0	0	0	0	0	0	0	0	0	0	0	0	0	1	1	0	0	0	0	0
0	0	0	-	0	0	0	0	1	1	1	0	1	65.4333	0.583333	0	0	1	1	70	150	100	0	0	0	0	0	0	0	0	0	0	0	0	0	0	0	0	0	0	0	0	0	1	0	1	1	0	0	0
0	0	0	-	0	1	1	0	0	0	0	0	0	82.6722	0.622222	0	0	1	1	69	156	100	0	0	0	0	0	0	0	0	1	0	1	0	0	0	1	1	0	1	1	0	0	0	0	0	0	0	0	0
0	0	0	-	0	0	0	0	1	1	1	0	0	75.4333	8.53056	0	0	0	0	52	73	96	0	0	0	0	0	0	0	0	0	0	0	0	0	0	0	0	0	0	0	0	0	0	0	0	0	0	0	0
0	1	1	2.37098	2	1	1	0	0	0	0	0	0	78.925	8.54444	0	0	1	1	97	151	94	0	0	0	0	0	0	0	0	0	0	0	0	0	0	0	0	0	1	0	0	0	0	0	0	1	0	0	0
1	-	1	-	1	0	0	0	1	1	1	0	0	87.7278	2.08056	0	0	0	0	111	136	96	0	0	0	0	0	0	0	0	1	1	0	0	1	0	0	0	0	1	0	0	0	0	0	1	0	0	0	0
0	0	0	-	0	1	1	0	0	0	0	0	0	68.1083	8.52778	0	0	1	1	130	114	97	0	0	0	1	0	0	0	0	0	0	0	0	0	0	0	0	0	0	0	0	0	0	0	0	0	0	0	0
0	0	0	-	0	1	1	0	0	0	0	0	0	79.15	8.54444	0	0	1	0	108	155	95	0	0	0	0	0	0	0	0	1	0	1	0	0	0	0	0	0	0	1	0	0	0	0	0	0	0	0	0
0	0	0	-	0	1	1	0	0	0	0	0	0	78.3417	6.76389	0	0	1	0	73	116	98	0	0	0	0	0	0	0	0	1	0	1	0	0	0	0	0	0	1	1	1	0	0	0	0	0	0	1	0
0	0	0	-	0	1	1	0	0	0	0	0	0	42.6417	8.51389	-	-	-	-	-	-	-	-	-	-	-	-	-	-	-	0	0	0	0	0	0	0	0	0	0	0	0	0	0	0	1	0	0	0	0
0	0	0	-	0	1	1	0	1	0	0	1	1	59.5	8.53333	-	-	-	-	-	-	-	-	-	-	-	-	-	-	-	1	0	1	0	0	0	0	0	0	0	0	0	0	0	1	0	0	0	0	0
0	0	0	-	0	1	1	0	0	0	0	0	1	74.4972	0.194444	0	0	1	1	46	176	98	0	0	0	0	0	1	0	0	1	0	1	0	1	0	0	0	0	0	0	1	0	0	1	0	1	0	0	0
0	0	0	-	0	1	1	0	0	0	0	0	0	61.0222	8.49722	0	0	1	1	68	128	94	0	0	0	1	0	0	0	0	1	0	1	0	0	0	0	0	0	1	0	0	0	0	0	0	1	0	0	0
0	0	0	-	0	0	0	0	1	1	0	0	0	73.9028	8.5	0	0	1	0	115	133	95	0	0	0	0	0	0	0	0	1	0	0	0	0	0	1	0	0	0	0	0	0	0	0	0	1	0	0	0
1	-	1	-	1	1	1	0	1	1	1	1	1	77.6917	0.972222	0	0	0	1	61	133	96	0	0	0	1	0	1	0	1	1	1	0	0	1	0	1	0	0	1	1	0	1	0	1	0	0	0	0	0
0	0	0	-	0	1	1	0	0	0	0	0	1	45.9278	8.46944	0	0	0	1	74	174	96	0	0	0	0	0	0	0	0	0	0	0	0	0	0	0	0	0	0	0	0	0	0	0	1	0	0	0	0
0	0	0	-	0	1	1	0	0	0	0	0	0	72.7528	8.55556	0	0	0	1	75	146	98	0	0	0	1	0	1	0	1	0	0	0	0	0	0	0	0	0	1	0	1	0	0	0	0	0	0	0	1
0	0	0	-	0	1	1	0	0	0	0	0	0	84.3389	0.847222	0	0	0	1	134	89	95	0	0	0	0	0	0	0	0	1	0	1	0	0	0	0	0	0	1	1	1	0	0	0	0	1	0	0	0
0	0	0	-	0	1	1	0	0	0	0	0	0	83.3	0.111111	-	-	-	-	-	-	-	-	-	-	-	-	-	-	-	0	0	0	0	0	0	0	0	0	0	0	0	0	0	0	0	1	0	0	0
0	0	0	-	0	1	1	0	0	0	0	0	1	70.4417	8.475	0	0	0	1	101	155	97	0	0	0	0	0	1	0	0	0	0	0	0	0	0	0	0	0	1	0	1	0	1	0	0	0	0	0	1
0	0	0	-	0	1	1	0	0	0	0	0	0	67.9306	0.613889	0	0	1	1	79	144	95	0	0	0	0	0	1	0	0	0	0	0	0	0	0	0	0	0	1	0	0	0	0	0	0	1	0	0	0
0	0	0	-	0	1	1	0	0	0	0	0	0	67.8417	8.46667	0	0	0	1	94	125	96	1	0	0	0	0	0	0	0	1	0	0	0	0	0	1	0	0	0	0	0	0	1	0	0	0	0	0	0
0	0	0	-	0	0	0	0	1	1	1	0	1	66.6111	0.1	0	0	1	1	91	133	100	0	0	0	0	0	0	0	0	0	0	0	0	0	0	0	0	0	0	0	0	0	1	0	1	1	0	0	0
0	0	0	-	0	1	1	0	0	0	0	0	0	81.9472	3.95833	0	0	1	1	78	163	96	0	0	0	1	0	1	0	0	1	0	1	0	0	0	0	0	0	1	1	0	0	0	0	0	1	0	1	0
0	0	0	-	0	0	0	0	1	1	0	0	0	73.2806	0.230556	-	-	-	-	-	-	-	-	-	-	-	-	-	-	-	0	0	0	0	0	0	0	0	0	0	0	0	0	1	1	0	1	0	0	0
0	0	0	-	0	1	1	0	0	0	0	0	0	49.4722	8.43056	1	0	1	0	68	144	98	0	0	0	0	1	1	0	0	0	0	0	0	0	0	0	0	0	0	1	0	0	0	0	0	0	0	0	0
0	0	0	-	0	0	0	0	1	1	0	0	1	80.8111	2.34167	0	0	1	1	130	117	97	0	0	0	0	1	0	0	0	1	0	0	0	0	0	1	0	0	0	0	0	0	0	0	1	0	0	0	0
0	0	0	-	0	0	0	0	1	1	0	0	1	60.825	8.42778	0	0	1	1	48	124	97	0	0	0	0	0	0	0	0	0	0	0	0	0	0	0	0	0	0	0	0	0	0	0	0	0	0	0	0
0	0	0	-	0	1	1	0	0	0	0	0	0	63.5472	0.994444	1	1	1	0	80	140	95	0	0	0	0	0	0	0	0	0	0	0	0	0	0	0	0	0	1	0	0	0	0	0	0	1	0	0	0
0	0	0	-	0	1	1	0	0	0	0	0	0	48.1583	8.425	0	1	0	0	91	114	94	0	0	0	0	0	0	0	0	0	0	0	0	0	0	0	0	0	1	0	0	0	0	0	0	0	0	0	0
0	0	0	-	0	1	1	0	0	0	0	0	0	56.0417	1.04722	-	-	-	-	-	-	-	-	-	-	-	-	-	-	-	0	0	0	0	0	0	0	0	0	0	0	0	0	0	0	0	1	0	0	0
1	-	1	-	1	1	1	0	1	1	1	1	1	77.2861	8.41667	0	0	1	1	64	124	100	0	0	0	1	1	1	0	1	1	1	0	0	0	0	0	0	0	1	1	0	0	0	0	0	0	0	0	0
0	0	0	-	0	0	0	0	1	1	0	0	0	78.5722	0.0444444	-	-	-	-	-	-	-	-	-	-	-	-	-	-	-	0	0	0	0	0	0	0	0	0	1	0	0	0	0	0	0	1	0	0	0
0	0	0	-	0	1	1	0	1	1	0	1	1	32.8778	8.40556	0	0	1	1	54	135	98	0	0	0	0	0	0	0	1	0	0	0	0	0	0	0	0	0	0	0	0	0	0	0	0	0	0	0	0
0	0	0	-	0	1	1	0	0	0	0	0	0	82.9611	8.41667	0	0	1	0	69	129	98	0	0	0	1	0	0	0	0	1	0	1	0	0	0	0	0	0	1	0	0	0	0	0	0	0	0	0	1
1	-	1	-	1	0	0	0	1	1	0	0	0	92.0111	0.0555556	0	0	1	1	88	158	99	0	0	0	0	0	0	0	0	0	0	0	0	0	0	0	0	0	0	0	0	0	0	0	1	1	0	0	0
0	0	0	-	0	0	0	0	1	1	0	0	0	55.5889	0.491667	0	1	1	0	68	120	98	0	0	0	1	0	0	0	0	0	0	0	0	0	0	0	0	0	0	0	0	0	0	0	0	1	0	0	0
1	-	1	-	1	1	1	0	0	0	0	0	1	77.7639	7.41667	0	0	0	1	120	139	93	0	0	0	0	0	0	0	0	1	1	0	0	1	0	0	0	0	1	1	0	0	1	1	0	0	0	0	0
0	0	0	-	0	1	1	0	1	1	1	1	1	61.3167	8.40278	0	0	1	0	47	130	96	0	0	0	0	0	0	0	0	0	0	0	0	0	0	0	0	0	0	0	0	0	1	0	1	0	0	0	0
0	0	0	-	0	1	1	0	0	0	0	0	0	93.8028	1.87778	0	0	0	1	86	145	85	0	0	0	0	0	0	0	1	1	0	0	0	0	1	1	0	0	1	0	0	0	0	0	1	1	0	0	0
0	0	0	-	0	1	1	0	0	0	0	0	0	98.6306	0.794444	0	0	1	0	114	155	89	0	0	0	0	0	0	0	0	1	0	0	0	1	0	0	0	0	1	0	0	0	0	1	0	0	0	0	0
0	0	0	-	0	1	1	0	0	0	0	0	1	57.575	8.39167	0	0	1	0	70	142	96	0	0	0	0	0	0	0	0	0	0	0	0	0	0	0	0	0	0	0	0	0	0	0	0	1	0	0	0
0	0	0	-	0	1	1	0	0	0	0	0	1	41.9167	1.75278	-	-	-	-	-	-	-	-	-	-	-	-	-	-	-	0	0	0	0	0	0	0	0	0	0	1	0	1	0	1	0	0	0	0	0
0	0	0	-	0	1	1	0	1	0	0	1	0	66.6583	8.38333	0	0	1	1	89	144	90	0	0	0	0	0	0	0	0	0	0	0	0	0	0	0	0	0	0	0	0	0	0	0	0	0	0	0	0
0	1	1	0.265572	2	1	1	0	0	0	0	0	0	64.3361	8.39444	0	0	1	0	158	136	98	0	0	0	0	0	1	0	0	1	0	0	0	1	0	0	0	0	0	0	0	0	0	0	0	0	1	0	0
0	0	0	-	0	1	0	1	1	0	0	1	1	20.1806	8.39722	0	0	0	1	134	111	93	0	0	0	0	0	0	0	0	0	0	0	0	0	0	0	0	0	1	0	0	0	0	0	0	0	0	0	0
0	0	0	-	0	1	1	0	0	0	0	0	0	53.4111	8.39722	1	1	1	1	87	227	95	0	0	0	0	0	0	0	0	1	0	0	0	0	0	1	0	0	0	0	0	0	1	1	0	0	0	0	0
1	-	1	-	1	1	1	0	0	0	0	0	1	71.9056	8.38056	0	0	1	1	136	153	94	0	0	0	1	0	0	0	0	1	1	0	0	0	0	0	0	0	1	1	1	0	1	0	0	0	0	0	0
0	0	0	-	0	0	0	0	1	0	1	0	0	83.3639	5.00278	0	0	0	0	60	105	92	0	0	0	0	0	1	0	1	0	0	0	0	0	0	0	0	0	1	0	0	1	0	1	0	0	0	0	0
0	0	0	-	0	0	0	0	1	1	0	0	1	77.0306	0.119444	0	0	0	1	132	158	98	0	0	0	0	0	1	0	0	1	0	0	0	1	0	0	0	0	0	0	0	0	1	1	0	1	0	0	0
0	0	0	-	0	1	1	0	0	0	0	0	1	49.8889	8.38056	0	0	1	1	78	158	96	0	0	0	0	0	1	0	0	0	0	0	0	0	0	0	0	0	1	0	0	0	1	0	0	0	1	0	0
0	0	0	-	0	1	1	0	0	0	0	0	1	87.3944	1.19444	0	0	0	1	84	193	92	0	0	0	0	0	1	0	0	1	0	1	1	0	0	0	0	0	0	0	0	0	0	0	0	0	0	0	0
0	0	0	-	0	1	1	0	0	0	0	0	0	73.7722	8.33333	0	0	0	1	71	150	92	0	0	0	1	0	0	0	0	0	0	0	0	0	0	0	0	0	1	1	0	0	1	0	0	0	0	0	0
1	-	1	-	1	1	1	0	0	0	0	0	0	87.3083	7.70556	0	0	0	1	65	148	97	0	0	0	0	0	0	0	0	1	1	0	0	0	0	1	0	0	0	0	0	0	0	0	1	0	0	0	0
0	0	0	-	0	1	1	0	0	0	0	0	0	84.6833	8.35556	0	0	1	1	81	208	97	0	0	0	1	0	1	0	1	1	0	0	0	1	0	0	1	0	1	0	0	0	0	0	0	1	0	0	0
0	1	1	2.00958	2	1	1	0	0	0	0	0	0	95.85	2.16944	1	0	1	1	108	141	96	0	0	0	0	0	0	0	0	1	0	1	1	0	0	0	0	0	0	0	0	0	0	0	1	0	0	0	0
0	0	0	-	0	1	1	0	0	0	0	0	1	71.8306	0.455556	0	0	0	1	60	117	98	0	0	0	0	0	0	0	0	0	0	0	0	0	0	0	0	0	0	0	0	1	0	0	0	1	0	0	0
0	0	0	-	0	1	1	0	0	0	0	0	1	56.9361	8.3	0	0	1	0	62	167	97	0	0	0	0	0	0	0	0	1	0	1	1	0	0	1	0	0	1	0	1	0	1	0	0	0	0	0	0
0	0	0	-	0	1	1	0	0	0	0	0	0	69.6472	8.29444	0	0	0	1	62	158	98	1	0	0	0	0	0	0	1	0	0	0	0	0	0	0	0	0	1	0	1	0	0	0	0	0	0	0	0
0	0	0	-	0	1	1	0	0	0	0	0	1	79.6472	2.77778	0	0	0	1	112	143	91	0	0	0	1	0	1	0	0	0	0	0	0	0	0	0	0	0	0	0	0	0	1	0	1	0	0	0	1
0	1	1	4.23272	2	1	1	0	0	0	0	0	0	54.0667	4.28333	0	0	0	1	74	170	95	0	0	0	0	0	0	0	1	0	0	0	0	0	0	0	0	0	0	0	0	0	0	0	0	1	0	0	0
0	0	0	-	0	0	0	0	1	1	1	0	0	53.675	8.27222	0	0	0	1	90	141	95	0	0	0	0	0	0	0	0	0	0	0	0	0	0	0	0	0	0	0	0	1	0	0	0	1	0	0	0
0	0	0	-	0	1	1	0	1	0	1	1	0	64.2222	8.26389	0	0	1	1	84	147	96	0	0	0	0	0	0	0	0	0	0	0	0	0	0	0	0	0	1	0	0	0	0	1	0	0	0	0	0
1	-	1	-	1	1	1	0	0	0	0	0	0	83.3611	0.694444	0	0	0	1	70	190	88	1	0	0	0	0	0	0	1	1	1	0	0	0	0	0	0	0	0	0	0	0	0	0	1	1	0	1	0
1	-	1	-	1	1	0	1	0	0	0	0	1	64.0639	7.975	0	0	0	0	76	125	97	1	0	0	0	0	0	0	0	1	0	1	1	1	0	0	0	0	0	0	1	0	0	0	0	0	0	1	0
0	1	1	0.766598	2	1	1	0	0	0	0	0	1	78.7028	5.09167	0	1	0	0	97	114	92	0	0	0	1	1	1	0	1	0	0	0	0	0	0	0	0	0	0	0	0	0	0	0	0	1	0	0	0
0	0	0	-	0	1	1	0	0	0	0	0	0	76.0444	8.24167	0	0	1	0	88	149	100	0	0	0	0	0	0	0	0	1	0	0	0	1	0	0	0	0	1	1	1	0	0	0	0	0	0	0	0
0	0	0	-	0	1	1	0	0	0	0	0	1	64.8306	8.225	0	0	1	1	120	131	95	0	0	0	0	0	0	0	0	0	0	0	0	0	0	0	0	0	0	0	1	0	1	0	0	0	0	1	0
0	0	0	-	0	1	1	0	0	0	0	0	1	57.7306	8.23056	0	0	0	1	91	211	97	0	0	0	0	0	0	0	0	0	0	0	0	0	0	0	0	0	0	0	0	0	0	0	1	0	0	0	0
1	-	1	-	1	1	1	0	0	0	0	0	1	72.4861	0.491667	0	0	0	1	69	148	95	0	0	0	1	0	1	0	0	1	0	1	1	0	0	0	0	0	0	0	0	0	0	0	0	1	0	0	0
0	1	1	1.6345	2	1	1	0	0	0	0	0	1	85.1611	5.63611	1	0	1	1	110	105	95	-	0	0	0	0	0	0	0	0	0	0	0	0	0	0	0	0	0	0	0	1	0	0	1	0	0	0	0
1	-	1	-	1	1	1	0	0	0	0	0	0	74.7028	4.25	0	0	1	0	87	170	92	0	0	0	0	0	0	0	0	1	1	0	0	1	1	0	0	0	1	1	1	0	0	0	0	0	0	0	0
0	0	0	-	0	0	0	0	1	1	0	0	1	35.9917	3.39444	0	0	0	1	95	159	97	0	0	0	0	0	0	0	0	0	0	0	0	0	0	0	0	0	0	0	0	1	0	0	0	1	0	0	0
0	0	0	-	0	1	0	0	1	1	0	1	0	34.1722	8.175	0	0	1	0	118	120	98	0	0	0	0	0	0	0	0	0	0	0	0	0	0	0	0	0	0	0	0	0	1	0	0	0	0	0	0
0	0	0	-	0	1	1	0	0	0	0	0	0	86.4278	1.82778	0	0	1	0	53	150	100	0	0	0	0	0	0	0	0	1	0	1	0	0	0	1	0	0	0	0	0	0	0	0	0	0	0	0	0
0	0	0	-	0	1	1	0	0	0	0	0	0	37.6222	8.15556	0	0	1	1	97	196	99	0	0	0	0	0	1	0	1	0	0	0	0	0	0	0	0	0	0	0	0	0	0	0	0	0	0	0	0
1	-	1	-	1	1	1	0	1	0	0	1	1	76.0083	8.19167	-	-	-	-	-	-	-	-	-	-	-	-	-	-	-	1	1	0	0	1	0	0	0	0	0	0	0	0	0	0	0	0	0	0	0
0	0	0	-	0	1	1	0	0	0	0	0	0	67.4694	2.70833	1	0	0	0	96	113	96	0	0	0	0	0	0	0	0	1	0	1	0	0	0	0	0	0	1	0	0	0	1	0	0	0	0	0	0
0	1	1	1.66735	2	1	1	0	0	0	0	0	0	94.1306	1.69167	0	0	1	1	80	168	98	0	0	0	0	0	0	0	0	1	0	1	0	1	0	0	0	0	0	0	0	0	0	1	1	0	0	0	0
0	0	0	-	0	1	1	0	0	0	0	0	0	39.2167	8.125	0	0	0	1	83	169	96	0	0	0	1	0	1	0	0	1	0	0	0	0	0	0	1	0	1	0	0	1	0	0	0	0	0	0	0
0	0	0	-	0	1	1	0	0	0	0	0	0	85.1	8.11667	0	0	0	1	90	135	91	0	0	0	0	0	1	0	0	0	0	0	0	0	0	0	0	0	0	0	0	0	0	0	0	0	0	0	0
0	0	0	-	0	1	1	0	0	0	0	0	1	65.6972	8.11389	0	0	1	1	67	128	98	0	0	0	0	0	0	0	0	0	0	0	0	0	0	0	0	0	0	0	1	0	1	0	0	0	0	0	0
1	-	1	-	1	0	0	0	1	1	0	0	1	73.5083	0.0111111	0	0	1	0	56	146	99	0	0	0	0	0	0	0	0	1	0	0	0	0	0	1	0	0	1	0	1	1	0	0	0	1	0	0	0
1	-	1	-	1	1	1	0	0	0	0	0	0	89.275	8.09722	0	0	0	0	114	171	94	0	0	0	0	0	0	0	0	1	1	0	0	0	0	1	0	0	1	0	0	0	0	0	0	0	0	0	0
0	1	1	3.30459	2	1	1	0	0	0	0	0	1	71.6528	3.62778	0	0	1	1	99	150	100	0	0	0	0	0	0	0	0	0	0	0	0	0	0	0	0	0	0	0	0	0	0	0	1	1	0	0	0
1	-	1	-	1	1	1	0	0	0	0	0	0	80.7444	8.06667	0	0	1	1	74	143	100	0	0	0	0	0	0	0	1	0	0	0	0	0	0	0	0	0	0	0	0	0	0	0	0	0	0	0	0
0	0	0	-	0	1	1	0	0	0	0	0	1	82.6111	0.0472222	0	0	1	1	105	166	92	0	0	0	0	0	0	0	0	0	0	0	0	0	0	0	0	0	0	0	0	0	0	0	0	1	0	0	0
0	1	1	6.84463	2	1	1	0	0	0	0	0	1	74.2139	7.76111	0	0	0	1	58	145	97	0	0	0	0	0	0	0	0	0	0	0	0	0	0	0	0	0	1	0	1	0	1	0	0	1	0	0	0
0	0	0	-	0	1	1	0	1	1	0	1	0	40.2056	8.03333	0	0	1	1	95	133	97	0	0	0	0	0	0	0	0	0	0	0	0	0	0	0	0	0	0	0	0	0	0	0	0	0	0	0	0
0	0	0	-	0	1	1	0	0	0	0	0	1	90.3778	3.21389	0	0	0	1	83	109	96	0	0	0	1	0	1	0	1	0	0	0	0	0	0	0	0	0	0	0	0	0	0	0	0	0	0	0	0
0	0	0	-	0	0	0	0	1	1	0	0	0	72.375	5.39167	0	0	0	1	150	142	99	0	0	0	0	0	0	0	0	0	0	0	0	0	0	0	0	0	0	0	0	0	0	0	0	1	0	0	0
0	1	1	2.62286	2	1	1	0	0	0	0	0	0	77.2361	7.96389	0	0	1	0	105	122	98	0	0	0	0	0	0	0	0	0	0	0	0	0	0	0	0	0	1	0	0	0	0	1	1	1	0	0	0
0	1	1	4.19986	2	1	1	0	0	0	0	0	0	93.2528	5.43889	0	0	0	1	69	146	100	0	0	0	0	0	0	0	0	0	0	0	0	0	0	0	0	0	0	0	0	0	0	0	0	0	0	0	0
1	-	1	-	1	1	1	0	0	0	0	0	0	70.8361	7.94444	-	-	-	-	-	-	-	-	-	-	-	-	-	-	-	1	1	0	0	0	0	0	0	0	0	0	0	0	1	0	1	0	0	0	0
1	-	1	-	1	1	1	0	0	0	0	0	1	70.4611	1.8	0	0	1	1	103	142	97	1	0	0	1	0	1	0	0	1	1	0	0	0	0	0	0	0	0	0	0	0	1	0	0	0	0	0	0
0	0	0	-	0	1	1	0	1	1	1	1	1	35.2444	7.94167	0	0	1	1	85	144	97	0	0	0	1	0	1	0	0	0	0	0	0	0	0	0	0	0	0	1	0	1	0	0	0	0	0	0	0
1	-	1	-	1	1	1	0	0	0	0	0	1	73.0417	4.45	1	0	1	1	90	125	96	0	0	0	1	0	1	0	0	0	0	0	0	0	0	0	0	0	0	0	0	0	0	1	0	0	0	0	0
0	0	0	-	0	1	1	0	0	0	0	0	0	67.475	7.94444	0	0	0	1	117	126	99	0	0	0	0	0	0	0	0	0	0	0	0	0	0	0	0	0	0	0	0	0	0	1	0	0	0	0	0
0	0	0	-	0	0	0	0	1	1	0	0	1	65.6417	1.70556	0	0	1	1	110	137	98	0	0	0	0	0	0	0	0	0	0	0	0	0	0	0	0	0	0	0	0	0	0	1	0	0	0	0	0
0	0	0	-	0	1	1	0	0	0	0	0	0	28.8556	7.90556	0	0	1	1	100	136	94	0	0	0	0	0	0	0	0	0	0	0	0	0	0	0	0	0	0	0	1	0	0	0	0	0	0	0	0
0	0	0	-	0	1	1	0	0	0	0	0	0	45.6	7.91667	0	0	0	1	115	140	95	1	0	0	0	0	0	0	0	0	0	0	0	0	0	0	0	0	0	0	0	0	0	0	0	0	0	0	0
0	0	0	-	0	1	1	0	0	0	0	0	0	78.1833	0.433333	1	0	0	0	78	150	98	0	0	0	0	0	0	0	0	1	0	1	0	0	0	0	0	0	1	0	1	0	0	0	0	0	0	0	0
0	0	0	-	0	1	1	0	0	0	0	0	1	50.2917	7.88611	0	0	0	1	71	145	97	1	0	0	0	0	1	0	0	1	0	0	0	1	0	0	0	0	0	0	0	0	0	0	0	0	0	0	0
0	0	0	-	0	1	1	0	0	0	0	0	1	33.775	7.87778	0	0	1	0	101	119	99	0	0	0	0	0	1	0	0	0	0	0	0	0	0	0	0	0	0	0	0	0	0	0	1	0	0	0	0
0	1	1	7.60027	2	1	1	0	0	0	0	0	0	75.8667	7.87778	0	0	1	1	73	110	99	0	0	0	0	0	0	0	0	0	0	0	0	0	0	0	0	0	1	1	0	0	0	0	0	0	0	0	0
1	-	1	-	1	0	0	0	1	1	1	0	1	72.7639	7.87778	0	0	0	0	81	124	95	1	1	0	0	0	0	0	0	1	1	1	0	0	0	1	0	0	0	0	0	0	1	0	0	0	0	0	0
1	-	1	-	1	1	1	0	0	0	0	0	0	67.2556	3.93333	0	0	1	1	73	150	98	0	0	0	0	0	0	0	0	1	1	0	0	0	0	0	0	0	0	0	0	0	0	0	0	1	0	0	0
0	0	0	-	0	0	0	0	1	1	0	0	1	77.3083	7.81111	0	0	0	0	80	120	98	0	0	0	0	0	1	0	0	1	0	0	0	0	0	1	0	0	0	0	0	1	0	1	0	0	0	0	0
0	0	0	-	0	1	1	0	0	0	0	0	0	31.5083	7.79444	0	0	1	0	119	172	96	0	0	0	1	0	0	0	0	0	0	0	0	0	0	0	0	0	0	0	0	1	0	0	0	0	0	0	0
0	0	0	-	0	1	1	0	0	0	0	0	0	45.0944	7.78333	0	0	0	0	66	139	98	0	0	0	0	0	0	0	0	0	0	0	0	0	0	0	0	0	0	0	0	0	0	1	0	0	0	0	0
0	0	0	-	0	0	0	0	1	1	1	0	1	73.7083	1.79444	0	0	1	0	69	118	97	0	0	0	0	0	0	0	0	0	0	0	0	0	0	0	0	0	0	0	0	0	1	0	0	1	0	0	0
0	0	0	-	0	1	1	0	0	0	0	0	0	74.1278	7.79444	0	0	1	1	91	139	95	0	0	0	0	0	0	0	0	0	0	0	0	0	0	0	0	0	0	0	0	0	1	0	0	0	0	0	0
0	0	0	-	0	0	0	0	1	1	0	0	1	71.4056	1.84444	0	0	0	1	80	191	98	0	0	0	0	0	0	0	0	0	0	0	0	0	0	0	0	0	1	0	1	0	0	1	1	0	0	0	0
0	0	0	-	0	1	1	0	0	0	0	0	1	84.3944	0.422222	1	1	0	0	79	134	100	0	0	0	1	0	0	0	0	1	0	1	1	1	0	0	0	0	1	0	0	0	0	0	0	0	0	0	0
0	0	0	-	0	0	0	0	1	1	0	0	0	87.5861	4.10833	1	1	0	0	61	124	88	0	0	0	1	0	1	0	0	0	0	0	0	0	0	0	0	0	0	0	0	0	0	0	1	0	0	0	1
0	0	0	-	0	0	0	0	1	1	0	0	1	74.5306	0.361111	0	0	0	1	88	126	98	1	0	0	0	0	0	0	0	0	0	0	0	0	0	0	0	0	0	0	0	0	0	0	0	1	0	0	0
0	0	0	-	0	1	1	0	0	0	0	0	0	48.0611	7.65278	1	0	1	0	90	122	90	0	0	0	0	0	0	0	0	0	0	0	0	0	0	0	0	0	0	0	0	0	0	0	1	0	0	0	0
0	0	0	-	0	1	1	0	0	0	0	0	1	84.6	2.99167	0	0	1	1	58	150	95	0	1	0	0	0	0	0	0	0	0	0	0	0	0	0	0	0	0	0	0	0	0	0	0	0	0	0	0
0	0	0	-	0	1	1	0	0	0	0	0	1	60.3917	7.59167	0	0	1	1	83	155	94	0	0	0	0	0	0	0	0	0	0	0	0	0	0	0	0	0	0	0	0	0	1	0	0	1	0	0	0
0	0	0	-	0	1	1	0	0	0	0	0	0	72.8694	7.59722	0	0	0	0	67	127	98	0	0	0	0	0	1	0	0	0	0	0	0	0	0	0	0	0	1	1	1	0	0	0	0	0	0	0	0
0	0	0	-	0	0	0	0	1	0	1	0	1	72.4167	7.6	0	0	0	1	75	122	99	0	0	0	0	0	0	0	1	0	0	0	0	0	0	0	0	0	0	0	0	1	0	0	0	1	0	0	0
0	0	0	-	0	1	1	0	0	0	0	0	0	58.3306	7.59444	0	0	1	0	73	153	99	0	0	0	0	0	0	0	0	0	0	0	0	0	0	0	0	0	0	0	0	0	0	0	0	0	0	0	0
1	-	1	-	1	1	1	0	0	0	0	0	1	92.6444	3.16389	0	0	0	1	89	116	91	0	0	0	0	0	0	0	0	1	0	0	0	1	0	0	0	0	1	0	1	0	0	0	1	0	0	0	1
0	0	0	-	0	1	1	0	0	0	0	0	1	37.0167	7.56667	1	1	1	1	85	138	99	0	0	0	0	0	0	0	0	0	0	0	0	0	0	0	0	0	0	0	0	0	1	0	0	1	0	0	0
0	0	0	-	0	1	1	0	0	0	0	0	0	75.5639	7.57778	0	0	0	1	82	161	95	0	0	0	0	0	0	0	0	0	0	0	0	0	0	0	0	0	0	0	0	0	0	0	0	0	0	0	0
0	0	0	-	0	1	1	0	0	0	0	0	1	62.3583	7.56944	0	0	1	1	105	131	97	0	0	0	1	0	0	0	1	0	0	0	0	0	0	0	0	0	0	0	0	0	0	0	1	0	0	0	0
0	0	0	-	0	0	0	0	1	0	1	0	0	77.1028	3.38889	0	0	1	0	110	124	96	0	0	0	0	0	0	0	0	0	0	0	0	0	0	0	0	0	0	0	0	0	1	0	0	1	0	0	0
0	0	0	-	0	0	0	0	1	1	0	0	1	57.3556	4.17222	0	0	1	0	102	151	95	0	0	0	0	0	0	0	0	0	0	0	0	0	0	0	0	0	0	0	0	0	0	0	0	0	0	0	0
0	0	0	-	0	0	0	0	1	1	0	0	1	62.7417	7.35556	1	0	1	0	97	163	98	0	0	0	0	0	0	0	0	0	0	0	0	0	0	0	0	0	0	0	0	0	0	0	1	0	0	0	0
0	0	0	-	0	0	0	0	1	1	0	0	0	82.6833	1.24167	0	0	1	1	95	140	87	0	0	0	0	0	0	0	0	1	0	1	0	0	0	0	0	0	1	0	1	0	0	1	0	1	0	0	0
0	0	0	-	0	0	0	0	1	0	1	0	0	85.5778	0.933333	0	0	0	1	83	136	99	0	0	0	0	0	0	0	0	1	0	0	0	1	0	0	0	0	0	0	0	0	0	0	0	1	0	0	0
0	0	0	-	0	1	1	0	0	0	0	0	0	84.2806	3.30833	0	0	0	1	83	146	98	0	0	0	0	0	0	0	0	0	0	0	0	0	0	0	0	0	1	1	0	0	0	0	0	0	0	0	0
1	-	1	-	1	1	1	0	0	0	0	0	0	73.7	7.45	1	0	1	1	78	130	100	0	0	0	0	0	1	0	0	1	1	0	0	0	0	0	0	0	1	0	0	0	0	0	0	0	0	0	0
0	0	0	-	0	1	0	1	0	0	0	0	0	22.3	7.44444	0	0	0	1	87	150	97	1	0	0	0	0	0	0	0	0	0	0	0	0	0	0	0	0	0	0	0	0	0	0	0	1	0	0	0
0	0	0	-	0	1	1	0	0	0	0	0	0	66.5417	0.216667	0	0	1	1	88	147	98	0	0	0	0	0	0	0	0	0	0	0	0	0	0	0	0	0	0	0	1	0	1	0	0	1	0	0	0
1	-	1	-	1	0	0	0	1	1	1	0	0	85.7806	7.41667	0	1	1	1	66	200	100	0	0	0	1	0	0	0	0	1	1	0	0	0	0	0	1	0	0	0	0	0	0	0	0	0	0	0	0
0	0	0	-	0	1	1	0	0	0	0	0	1	91.9944	1.65556	0	0	1	0	61	176	97	0	1	0	1	1	0	0	1	1	0	1	0	0	1	1	0	0	0	1	1	0	0	0	1	0	0	1	0
1	-	1	-	1	0	0	0	1	1	0	0	1	31.9389	7.38889	0	0	0	1	86	160	99	0	0	0	0	0	1	0	0	1	0	0	0	1	0	0	0	1	0	0	0	0	0	0	0	0	0	0	0
0	0	0	-	0	1	1	0	0	0	0	0	0	27.5333	7.375	0	0	1	1	91	122	91	0	0	0	1	0	0	0	1	0	0	0	0	0	0	0	0	0	0	0	0	0	0	0	0	0	0	0	0
0	0	0	-	0	0	0	0	1	1	0	0	0	48.7472	0.902778	0	0	0	1	88	138	-	0	0	0	0	0	1	0	0	0	0	0	0	0	0	0	0	0	0	0	0	0	0	0	0	0	0	0	0
0	0	0	-	0	0	0	0	1	1	0	0	0	33.225	7.38056	0	0	1	0	100	160	100	0	0	0	0	0	0	0	0	0	0	0	0	0	0	0	0	0	0	0	0	0	0	0	0	1	0	0	0
0	0	0	-	0	1	1	0	0	0	0	0	1	65.3528	7.375	0	0	0	1	75	115	70	0	0	0	0	0	1	0	0	0	0	0	0	0	0	0	0	0	1	0	1	0	1	0	0	1	0	0	0
0	0	0	-	0	0	0	0	1	1	0	0	1	61.1139	0.725	0	1	0	0	115	150	98	0	0	0	0	0	0	0	0	0	0	0	0	0	0	0	0	0	1	0	1	0	0	0	0	1	0	0	0
0	1	1	6.80082	2	0	0	0	1	1	1	0	0	68.0583	7.36111	-	-	-	-	-	-	-	-	-	-	-	-	-	-	-	0	0	0	0	0	0	0	0	0	1	1	0	0	1	0	0	0	0	0	0
1	-	1	-	1	0	0	0	1	1	0	0	1	79.8639	2.24722	1	1	1	1	65	162	99	0	0	0	1	0	1	0	1	1	1	0	0	0	0	0	0	0	0	0	0	0	0	0	1	0	0	0	0
0	0	0	-	0	1	1	0	0	0	0	0	0	54.9806	1.11944	1	0	0	1	120	119	89	0	0	0	1	0	0	0	0	0	0	0	0	0	0	0	0	0	0	0	0	0	0	0	0	1	0	0	0
0	0	0	-	0	1	1	0	0	0	0	0	0	74.0278	7.32222	0	0	1	1	95	122	99	0	0	0	1	0	0	0	1	0	0	0	0	0	0	0	0	0	1	0	0	0	0	1	0	0	0	0	0
0	0	0	-	0	1	1	0	1	1	0	1	0	76.4083	7.30556	0	0	1	1	111	116	97	0	0	0	1	0	0	0	0	0	0	0	0	0	0	0	0	0	0	0	0	0	0	0	1	0	0	0	0
1	-	1	-	1	0	0	0	1	1	1	0	1	77.8	2.71389	0	0	1	0	110	150	100	0	0	0	0	0	1	0	0	1	1	0	0	0	0	0	0	0	0	0	0	0	1	1	0	0	0	0	1
0	0	0	-	0	0	0	0	1	0	1	0	0	79.6722	7.26111	0	0	1	1	85	147	99	0	0	0	0	0	0	0	0	0	0	0	0	0	0	0	0	0	0	0	0	1	0	0	0	1	0	0	0
0	0	0	-	0	0	0	0	1	1	0	0	1	83.0361	0.269444	1	0	1	0	61	139	98	0	0	0	1	0	1	0	0	0	0	0	0	0	0	0	0	0	1	0	1	0	0	1	0	1	0	0	0
0	0	0	-	0	0	0	0	1	1	0	0	1	77.3861	7.23333	0	0	1	0	65	159	98	0	0	0	0	0	0	0	0	0	0	0	0	0	0	0	0	0	0	0	0	0	1	0	1	0	0	0	0
0	0	0	-	0	1	1	0	0	0	0	0	0	53.1639	7.23056	-	-	-	-	-	-	-	-	-	-	-	-	-	-	-	0	0	0	0	0	0	0	0	0	0	0	0	0	0	0	0	0	0	0	0
0	0	0	-	0	1	1	0	0	0	0	0	1	49.9583	0.683333	1	0	1	1	85	110	98	0	0	0	1	0	1	0	0	1	0	1	0	0	0	0	0	0	0	0	0	0	1	0	0	0	0	0	0
1	-	1	-	1	0	0	0	1	1	0	0	0	89.3472	0.452778	0	0	0	1	101	149	96	0	0	0	0	0	1	0	0	1	1	0	0	0	0	0	0	0	0	0	0	0	0	0	0	0	0	0	1
0	0	0	-	0	1	1	0	0	0	0	0	1	56.0861	7.18611	0	0	0	1	68	136	97	0	0	0	1	1	0	0	1	0	0	0	0	0	0	0	0	0	0	0	0	0	0	0	0	0	0	0	0
0	0	0	-	0	0	0	0	1	1	1	0	1	63.325	7.16667	0	0	0	1	100	131	95	0	0	0	0	0	0	0	0	0	0	0	0	0	0	0	0	0	0	0	0	0	0	0	1	0	0	0	0
0	0	0	-	0	0	0	0	1	1	0	0	1	81.5833	0.227778	0	0	0	1	85	102	95	0	0	0	0	0	0	0	0	0	0	0	0	0	0	0	0	0	0	0	0	0	1	0	0	1	0	0	0
0	0	0	-	0	1	0	1	0	0	0	0	1	55.825	7.16667	0	0	0	1	167	183	91	0	0	0	0	0	0	0	0	0	0	0	0	0	0	0	0	0	0	0	0	0	1	0	0	0	1	0	0
0	0	0	-	0	0	0	0	1	1	0	0	0	84.7333	0.916667	0	0	1	1	85	122	93	0	0	0	1	0	1	0	1	0	0	0	0	0	0	0	0	0	0	0	0	0	0	0	1	0	0	0	0
0	0	0	-	0	0	0	0	1	1	0	0	1	74.1167	0.136111	1	0	0	1	138	182	91	0	0	0	0	0	0	0	0	1	0	1	0	0	0	0	0	0	0	0	0	0	1	1	1	1	0	0	0
0	0	0	-	0	0	0	0	1	1	0	0	1	60.8417	7.11389	0	0	0	1	112	175	84	0	0	0	0	0	0	0	0	0	0	0	0	0	0	0	0	0	0	0	0	0	1	1	1	0	0	0	0
0	0	0	-	0	0	0	0	1	0	1	0	1	68.3778	4.20833	0	0	1	0	95	142	99	0	0	0	1	0	0	0	1	0	0	0	0	0	0	0	0	0	1	1	1	0	0	0	1	1	0	0	0
1	-	1	-	1	1	1	0	0	0	0	0	1	81.5361	4.27778	-	-	-	-	-	-	-	-	-	-	-	-	-	-	-	0	0	0	0	0	0	0	0	0	0	0	0	0	0	0	0	0	0	0	0
0	0	0	-	0	0	0	0	1	0	1	0	1	83.825	3.89444	0	0	0	1	82	160	98	1	1	0	0	0	0	0	0	0	0	0	0	0	0	0	0	0	0	0	0	0	0	0	1	0	0	0	0
0	0	0	-	0	1	1	0	0	0	0	0	0	70.8333	7.09444	0	0	0	0	82	161	97	0	0	0	0	0	1	0	0	0	0	0	0	0	0	0	0	0	1	1	1	0	0	0	0	0	0	0	0
0	0	0	-	0	0	0	0	1	1	0	0	1	74.5472	0.408333	-	-	-	-	-	-	-	-	-	-	-	-	-	-	-	1	0	1	0	1	0	0	0	0	0	0	0	0	0	0	1	1	0	0	0
0	0	0	-	0	1	1	0	0	0	0	0	0	63.1722	0.00555556	0	0	0	1	114	131	95	0	0	0	0	0	0	0	0	1	0	1	0	0	0	1	0	0	1	1	0	0	0	0	0	0	0	0	0
0	0	0	-	0	0	0	0	1	1	0	0	1	68.5389	7.03611	0	0	0	1	86	170	95	0	0	0	1	0	0	0	1	0	0	0	0	0	0	0	0	0	0	0	0	0	0	0	1	0	0	0	0
0	0	0	-	0	1	1	0	0	0	0	0	1	61.5833	7.03611	0	0	0	1	112	124	91	0	0	0	0	0	0	0	0	1	0	1	0	0	0	0	0	0	0	0	0	1	0	0	0	0	0	0	0
0	1	1	6.9514	2	1	1	0	1	1	0	1	1	66.9639	7.02222	0	0	1	1	102	110	95	0	0	0	0	0	0	0	0	0	0	0	0	0	0	0	0	0	0	0	0	0	0	0	0	0	0	0	0
0	0	0	-	0	1	1	0	0	0	0	0	0	65.4083	7	0	0	1	1	84	137	93	0	0	0	0	0	1	0	0	0	0	0	0	0	0	0	0	0	0	0	0	0	0	0	0	0	0	0	0
0	0	0	-	0	0	0	0	1	1	0	0	1	72.1389	7.09167	0	0	1	1	63	113	97	0	0	0	0	0	0	0	0	1	0	1	0	1	0	1	0	0	0	0	0	0	1	0	0	0	0	0	0
0	0	0	-	0	1	1	0	1	0	0	1	0	69.2417	7.01667	0	0	1	1	78	120	98	0	0	0	1	0	1	0	0	0	0	0	0	0	0	0	0	0	0	0	0	0	0	0	0	0	0	0	0
0	0	0	-	0	0	0	0	1	1	0	0	0	73.9944	7.08333	0	0	1	1	115	130	94	0	1	0	0	0	0	1	0	1	0	1	0	0	0	0	0	0	1	0	1	0	0	0	0	1	0	0	0
0	0	0	-	0	1	1	0	0	0	0	0	1	54.225	7	0	0	0	1	114	160	99	0	0	0	0	0	0	0	0	1	0	1	0	0	0	1	0	0	0	0	1	0	0	0	0	0	0	0	0
0	0	0	-	0	1	1	0	0	0	0	0	0	64.1361	6.99722	0	0	1	0	105	122	95	0	0	0	0	0	1	0	1	1	0	0	0	0	0	1	0	0	1	0	0	0	1	0	0	0	0	0	0
1	-	1	-	1	1	1	0	0	0	0	0	0	72.4056	6.99722	0	0	0	0	98	137	100	0	0	0	0	0	0	0	0	1	1	0	0	0	0	0	0	0	0	0	0	0	0	0	0	0	0	0	0
0	0	0	-	0	0	0	0	1	1	0	0	1	49.8778	6.95556	0	0	0	1	93	130	97	1	0	0	1	0	1	0	0	0	0	0	0	0	0	0	0	0	0	0	0	1	0	0	0	0	0	0	0
0	0	0	-	0	1	1	0	0	0	0	0	1	56.9472	6.94444	1	1	0	1	102	134	83	0	0	0	0	0	0	0	0	0	0	0	0	0	0	0	0	0	0	0	0	0	0	0	1	0	0	0	0
0	0	0	-	0	0	0	0	1	0	1	0	1	71.1083	2.35556	0	0	0	1	102	108	98	0	0	0	0	0	0	0	1	0	0	0	0	0	0	0	0	0	0	0	0	0	0	0	0	1	0	0	0
0	0	0	-	0	0	0	0	1	1	0	0	0	66.475	6.91667	0	0	0	1	76	200	95	1	0	0	0	0	1	0	1	1	0	1	0	0	0	0	0	0	1	0	0	0	0	0	1	0	0	0	0
0	0	0	-	0	0	0	0	1	0	1	0	0	71.2917	0.502778	0	0	1	1	88	120	98	0	0	0	0	0	0	0	0	0	0	0	0	0	0	0	0	0	0	0	0	0	0	0	0	1	0	0	0
0	0	0	-	0	0	0	0	1	1	0	0	0	97.3028	0.647222	0	0	1	1	69	170	95	0	0	0	0	0	0	0	0	0	0	0	0	0	0	0	0	0	0	0	0	0	0	0	0	0	0	0	0
0	0	0	-	0	0	0	0	1	0	1	0	1	28.5778	6.86389	1	0	1	1	88	115	99	0	0	0	1	1	1	0	1	0	0	0	0	0	0	0	0	0	0	0	0	0	1	0	1	0	0	0	0
0	1	1	0.279261	2	1	1	0	0	0	0	0	0	71.3639	6.86667	0	0	1	1	72	130	95	0	0	0	0	0	0	0	0	1	0	1	0	0	0	0	0	0	1	1	1	0	0	0	0	0	0	0	0
1	-	1	-	1	0	0	0	1	0	1	0	0	75.6306	0.0527778	0	0	1	0	92	108	93	0	1	0	0	0	0	0	0	1	1	0	0	0	0	0	0	0	0	0	0	0	0	0	0	1	0	0	1
0	0	0	-	0	1	1	0	0	0	0	0	0	81.2417	6.80278	0	0	1	1	80	121	98	1	0	0	0	0	0	0	0	0	0	0	0	0	0	0	0	0	1	0	1	0	0	0	0	0	0	0	0
1	-	1	-	1	0	0	0	1	1	0	0	1	78.0194	0.127778	0	1	0	0	112	92	91	0	0	0	0	0	0	0	0	1	1	1	0	1	0	0	1	0	1	0	0	0	1	0	0	0	0	0	0
0	0	0	-	0	0	0	0	1	1	0	0	0	69.9361	0.183333	0	0	1	1	83	133	98	0	0	0	0	0	0	0	0	1	0	0	0	0	0	1	0	0	0	0	0	0	1	0	0	1	0	0	0
1	-	1	-	1	1	1	0	0	0	0	0	0	82.6	0.208333	0	0	1	1	113	112	91	0	0	0	0	0	0	0	0	1	1	0	0	0	0	0	0	0	1	0	0	1	0	0	0	0	0	0	0
1	-	1	-	1	1	1	0	0	0	0	0	1	88.6278	4.15278	0	0	1	0	85	137	98	0	0	0	0	0	1	0	1	1	1	0	0	0	0	0	0	0	0	0	0	0	1	0	0	1	0	0	0
0	0	0	-	0	1	1	0	0	0	0	0	1	35.5389	6.69167	0	0	1	1	98	146	98	0	0	0	0	0	1	0	0	0	0	0	0	0	0	0	0	0	0	0	0	0	0	0	1	1	0	0	0
0	0	0	-	0	0	0	0	1	0	1	0	1	82.3417	5.60278	1	0	1	0	64	178	97	1	0	0	0	0	0	0	0	0	0	0	0	0	0	0	0	0	0	0	0	0	1	0	0	0	0	0	0
1	-	1	-	1	1	1	0	1	0	0	1	0	77.4528	6.68889	-	-	-	-	-	-	-	-	-	-	-	-	-	-	-	1	1	0	0	1	0	0	0	0	0	0	0	0	0	0	0	0	0	0	0
0	0	0	-	0	1	1	0	0	0	0	0	1	89.8361	1.46667	0	0	1	1	80	130	98	0	0	0	1	0	1	0	0	0	0	0	0	0	0	0	0	0	1	1	0	0	0	0	0	1	0	1	0
0	0	0	-	0	1	1	0	0	0	0	0	0	75.9389	6.67778	0	0	1	0	75	141	91	0	0	0	0	0	0	0	0	1	0	0	0	0	1	0	0	0	0	0	0	0	0	0	0	1	0	0	0
0	0	0	-	0	1	1	0	0	0	0	0	0	50.6389	6.66667	1	1	1	1	75	95	100	0	0	0	1	0	0	0	1	1	0	0	0	0	0	1	0	0	1	0	0	0	0	0	1	0	0	1	0
0	1	1	0.386037	2	0	0	0	1	1	0	0	1	60.9306	4.53333	0	0	1	1	56	123	94	0	0	0	0	0	1	0	0	0	0	0	0	0	0	0	0	0	1	1	1	0	1	0	0	0	1	0	0
0	0	0	-	0	1	1	0	0	0	0	0	0	31.1917	6.64722	1	0	0	1	83	123	95	0	0	0	1	0	0	0	0	0	0	0	0	0	0	0	0	0	0	0	0	0	1	0	0	0	0	0	0
1	-	1	-	1	1	0	0	1	1	0	0	0	83.8333	0.0916667	1	0	1	1	61	139	97	0	0	0	0	0	1	0	0	1	1	0	0	1	0	0	0	0	0	0	0	0	1	0	0	0	0	0	0
0	0	0	-	0	0	0	0	1	1	0	0	0	57.3556	0.00833333	0	0	1	1	112	156	98	0	0	0	0	0	0	0	0	1	0	0	0	0	0	0	1	0	0	0	1	0	0	0	1	0	0	0	0
0	0	0	-	0	1	1	0	0	0	0	0	0	48.6528	6.61389	0	0	0	1	79	157	97	0	0	0	0	0	1	0	0	0	0	0	0	0	0	0	0	0	0	0	0	0	0	0	1	0	0	1	0
0	0	0	-	0	0	0	0	1	1	0	0	0	42.575	6.57222	0	0	1	1	72	133	95	0	1	0	0	0	1	0	0	0	0	0	0	0	0	0	0	0	0	0	0	0	0	0	0	0	0	0	0
0	0	0	-	0	1	1	0	0	0	0	0	1	56.8611	6.55556	0	0	1	1	150	166	92	0	0	0	0	0	0	0	0	0	0	0	0	0	0	0	0	0	0	0	0	0	0	0	0	0	0	0	0
0	0	0	-	0	1	0	1	1	0	0	1	0	60.9806	6.53056	0	0	0	1	92	138	97	0	0	0	1	0	0	0	1	1	0	1	0	0	0	0	0	0	1	0	1	0	0	0	0	0	0	1	0
0	0	0	-	0	0	0	0	1	1	0	0	1	50.7778	0.15	0	0	0	1	70	110	100	0	0	0	0	0	0	0	0	0	0	0	0	0	0	0	0	0	0	0	0	0	0	0	1	1	0	0	0
1	-	1	-	1	1	0	0	1	1	0	1	0	72.5361	4.05833	0	0	0	1	80	128	90	0	0	0	0	0	0	0	0	1	1	0	0	0	0	0	0	0	0	0	0	0	0	0	0	0	0	0	0
0	0	0	-	0	1	1	0	1	1	0	1	0	42.0222	6.54167	0	0	1	0	94	141	97	0	1	0	0	0	0	0	0	1	0	0	0	0	0	1	0	0	0	0	1	0	0	0	1	0	0	0	0
0	1	1	5.41821	2	1	1	0	1	0	0	1	1	68.5444	6.51389	0	0	0	1	92	108	97	0	0	0	1	0	1	0	1	0	0	0	0	0	0	0	0	0	1	1	1	0	0	0	0	0	0	0	0
0	0	0	-	0	1	1	0	0	0	0	0	0	41.8583	0.633333	0	0	1	1	75	121	88	0	0	0	0	0	0	0	0	0	0	0	0	0	0	0	0	0	0	0	0	0	0	0	0	0	0	0	0
0	0	0	-	0	1	1	0	0	0	0	0	1	75.9139	5.27222	1	1	0	0	120	101	72	0	0	0	0	0	0	0	0	1	0	1	1	0	0	1	0	0	1	0	1	0	0	0	0	1	0	0	0
1	-	1	-	1	1	1	0	0	0	0	0	0	76	1.38611	0	0	0	1	144	126	91	1	0	0	0	0	1	0	1	1	1	0	0	0	0	0	0	0	1	0	0	0	0	0	0	0	0	1	0
1	-	1	-	1	1	1	0	1	1	0	1	0	82.6111	6.51667	0	0	1	1	88	145	100	0	0	0	0	0	0	0	0	1	0	0	0	0	0	1	0	0	1	0	0	0	0	0	0	0	0	0	0
0	0	0	-	0	1	1	0	0	0	0	0	1	40.5333	6.48333	0	0	0	1	115	160	98	0	0	0	0	0	0	0	0	0	0	0	0	0	0	0	0	0	0	0	0	0	0	0	0	0	0	0	0
1	-	1	-	1	0	0	0	1	1	0	0	0	74.0139	2.66111	0	0	0	1	62	150	98	0	0	0	0	0	0	0	0	1	1	0	0	0	0	0	0	0	1	0	0	0	0	0	1	0	1	0	0
0	0	0	-	0	0	0	0	1	1	0	0	1	37.5944	6.46667	0	0	0	1	80	125	98	0	0	0	0	0	0	0	0	0	0	0	0	0	0	0	0	0	0	0	0	0	0	0	0	0	0	0	0
0	0	0	-	0	0	0	0	1	1	0	0	1	74.6028	3.38611	0	0	1	1	68	146	93	0	0	0	0	0	0	0	0	1	0	1	0	1	0	0	0	0	0	0	0	0	0	0	1	1	0	0	0
0	0	0	-	0	1	1	0	0	0	0	0	1	58.6	0.85	0	0	1	1	57	155	96	0	0	0	0	0	1	0	1	0	0	0	0	0	0	0	0	0	1	0	1	0	0	0	1	1	0	0	0
0	0	0	-	0	1	1	0	1	0	1	1	1	77.7861	6.46667	0	0	1	1	95	150	98	0	0	0	0	0	0	0	0	0	0	0	0	0	0	0	0	0	1	0	0	0	0	0	1	0	0	0	0
0	0	0	-	0	1	1	0	1	1	0	1	1	84.5583	0.119444	1	0	0	1	72	147	100	0	0	0	0	0	0	0	0	0	0	0	0	0	0	0	0	0	0	0	0	0	0	0	0	1	0	0	1
0	0	0	-	0	0	0	0	1	1	0	0	0	86.4556	0.916667	0	0	1	1	70	151	97	1	0	0	0	0	1	0	0	1	0	0	0	1	0	1	0	0	0	0	0	0	0	0	0	0	0	0	1
0	0	0	-	0	0	0	0	1	1	0	0	1	78.8167	0.169444	1	0	1	1	72	131	96	0	0	0	1	0	0	0	1	0	0	0	0	0	0	0	0	0	0	0	0	0	0	0	0	1	0	0	0
0	0	0	-	0	0	0	0	1	0	1	0	0	82.8944	2.98333	0	0	0	1	95	105	97	0	0	0	0	0	0	0	0	1	0	0	0	0	0	1	0	0	0	0	0	0	0	0	1	0	0	0	0
0	1	1	5.14442	2	1	1	0	0	0	0	0	1	58.7528	6.40833	1	0	1	1	115	110	100	0	0	0	0	0	0	0	0	1	0	0	0	0	0	1	0	0	1	1	1	0	1	0	0	0	1	1	0
0	0	0	-	0	0	0	0	1	1	0	0	1	53.7083	6.39167	0	0	0	1	64	115	95	1	0	0	0	0	1	0	1	0	0	0	0	0	0	0	0	0	0	0	0	0	0	0	0	0	0	0	0
0	0	0	-	0	0	0	0	1	1	0	0	1	60.7056	6.38889	0	0	0	1	85	152	89	0	0	0	0	0	1	0	0	0	0	0	0	0	0	0	0	0	0	0	0	0	0	0	0	0	0	0	0
0	1	1	0.678987	2	0	0	0	1	1	0	0	1	77.0028	0.772222	0	0	0	1	76	138	98	0	0	0	0	0	0	0	0	0	0	0	0	0	0	0	0	0	0	0	0	0	1	1	0	0	0	0	0
1	-	1	-	1	1	1	0	0	0	0	0	0	77.125	6.45556	0	0	0	1	101	131	99	0	0	0	0	0	0	0	0	1	1	0	0	0	0	0	0	0	0	0	0	0	0	0	0	0	0	0	0
0	0	0	-	0	0	0	0	1	1	0	0	1	91.2278	0.458333	0	0	1	1	67	175	93	0	0	0	1	1	1	0	0	1	0	1	1	0	0	0	0	0	1	0	0	0	1	0	0	0	0	0	1
0	1	1	0.0602327	2	0	0	0	1	0	1	0	0	67.525	0.1	0	0	0	1	100	135	98	1	0	0	0	0	0	0	1	0	0	0	0	0	0	0	0	0	1	0	1	0	0	0	0	1	0	0	0
0	0	0	-	0	1	0	1	1	0	0	1	0	66.5667	6.36667	0	0	0	0	102	109	-	0	0	0	0	0	0	0	0	0	0	0	0	0	0	0	0	0	1	1	1	0	0	0	0	0	0	0	0
0	0	0	-	0	0	0	0	1	1	0	0	1	76.4611	5.66944	0	0	1	0	130	125	96	0	0	0	0	0	0	0	0	0	0	0	0	0	0	0	0	0	1	0	0	1	0	0	0	0	0	0	0
0	0	0	-	0	1	1	0	0	0	0	0	0	36.5472	6.34167	0	0	1	1	82	131	97	0	0	0	0	0	1	0	0	1	0	0	0	1	0	0	0	0	0	0	0	0	0	0	1	0	0	0	0
0	0	0	-	0	0	0	0	1	1	0	0	0	50.2056	6.33333	1	1	0	1	92	116	92	0	0	0	1	0	1	0	0	1	0	0	0	0	1	0	0	0	0	0	0	0	0	0	1	0	0	0	0
0	0	0	-	0	0	0	0	1	1	0	0	1	44.3889	6.33056	0	0	1	1	86	146	94	0	0	0	1	0	1	0	0	0	0	0	0	0	0	0	0	0	0	0	0	0	0	0	1	0	0	0	0
0	0	0	-	0	0	0	0	1	1	0	0	1	82.9194	0.572222	0	0	0	1	89	184	100	0	0	0	0	0	0	0	0	0	0	0	0	0	0	0	0	0	1	0	1	0	0	1	0	1	0	0	0
0	0	0	-	0	1	1	0	0	0	0	0	0	51.6361	6.33889	0	0	1	1	76	116	98	0	0	0	1	0	0	0	0	0	0	0	0	0	0	0	0	0	0	0	0	0	0	0	0	0	0	0	0
0	0	0	-	0	0	0	0	1	1	0	0	1	34.7306	0.15	1	0	0	1	62	125	-	0	0	0	1	0	1	0	0	0	0	0	0	0	0	0	0	0	0	0	0	0	0	0	0	1	0	0	0
0	0	0	-	0	0	0	0	1	1	0	0	1	83.0972	1.03889	0	0	1	1	93	104	98	0	0	0	0	0	0	0	0	1	0	0	0	0	0	1	0	0	1	0	0	1	0	0	0	1	0	0	0
0	0	0	-	0	1	1	0	0	0	0	0	0	84.6722	0.0138889	0	0	0	1	73	165	98	1	0	0	0	0	0	0	0	1	0	1	0	1	1	1	0	0	0	0	0	0	0	0	0	0	0	1	0
1	-	1	-	1	1	1	0	0	0	0	0	1	77.2917	5.29167	0	0	0	1	112	164	93	0	0	0	1	0	0	0	0	1	1	0	0	0	0	0	0	0	1	0	0	0	0	0	0	1	0	1	0
0	0	0	-	0	0	0	0	1	0	1	0	0	25.7222	6.22778	1	0	1	1	101	135	90	0	0	0	0	0	0	0	0	0	0	0	0	0	0	0	0	0	0	0	0	0	1	0	1	0	0	0	0
0	0	0	-	0	1	1	0	0	0	0	0	1	55.2278	6.19167	0	0	0	0	90	134	96	0	0	0	0	0	0	0	0	1	0	1	0	0	0	0	0	0	0	0	0	0	0	0	1	1	0	0	0
0	0	0	-	0	0	0	0	1	1	0	0	1	74.5972	4.09444	-	-	-	-	-	-	-	-	-	-	-	-	-	-	-	1	0	1	0	0	0	0	1	0	0	0	0	0	0	0	0	0	0	1	0
1	-	1	-	1	0	0	0	1	1	0	0	1	75.1639	6.16111	0	0	1	1	82	159	98	0	0	0	1	0	1	0	1	1	1	1	1	0	0	0	0	0	1	1	1	0	0	0	0	0	0	0	0
0	0	0	-	0	1	1	0	0	0	0	0	0	68.4278	6.14167	0	0	0	0	76	145	96	1	0	0	0	0	0	0	0	0	0	0	0	0	0	0	0	0	0	0	0	0	0	0	1	0	0	0	0
0	0	0	-	0	0	0	0	1	1	0	0	1	42.4306	6.15833	0	0	1	1	68	132	91	0	0	0	0	0	0	0	0	0	0	0	0	0	0	0	0	0	0	0	0	0	1	0	0	0	0	0	0
1	-	1	-	1	1	1	0	1	1	0	1	0	63.8083	0.625	1	1	1	1	54	109	96	0	0	0	0	0	0	0	0	1	1	1	0	0	0	1	0	0	0	0	1	0	0	0	0	0	0	0	0
0	0	0	-	0	0	0	0	1	1	0	0	1	83.1139	4.94167	0	0	1	0	80	129	98	0	0	0	0	0	0	0	0	1	0	1	0	0	0	1	0	0	1	0	1	0	0	0	0	0	0	0	0
0	0	0	-	0	0	0	0	1	1	0	0	0	41.5389	6.09722	0	0	1	1	129	148	100	0	0	0	0	0	0	0	0	0	0	0	0	0	0	0	0	0	0	0	0	0	0	0	0	0	0	0	0
0	0	0	-	0	0	0	0	1	1	0	0	0	79.5417	6.08889	0	0	1	0	47	140	100	0	0	0	0	0	0	0	1	1	0	1	0	0	0	0	0	0	0	1	0	0	0	1	1	0	0	0	0
0	1	1	2.42847	2	0	0	0	1	1	0	0	1	50.0389	2.51667	0	0	0	1	50	182	89	0	0	0	1	0	0	0	0	1	0	1	0	0	0	0	0	0	0	0	0	1	0	0	0	1	0	0	0
0	0	0	-	0	0	0	0	1	0	1	0	1	66.0417	4.63333	0	0	0	1	57	140	100	0	0	0	0	0	0	0	0	0	0	0	0	0	0	0	0	0	0	0	0	0	0	0	0	0	0	0	0
0	0	0	-	0	1	1	0	0	0	0	0	0	78.7361	6.09722	1	1	0	0	60	88	78	0	0	0	0	1	1	0	1	0	0	0	0	0	0	0	0	0	1	1	1	0	0	0	0	0	0	0	0
0	0	0	-	0	1	1	0	0	0	0	0	0	53.1694	6.05833	1	1	0	0	79	133	97	0	0	0	1	0	0	0	0	0	0	0	0	0	0	0	0	0	1	0	1	0	0	0	0	0	0	0	0
0	0	0	-	0	1	1	0	0	0	0	0	1	37.4972	6.03889	0	0	1	1	64	142	100	0	0	0	1	0	1	0	0	0	0	0	0	0	0	0	0	0	1	0	0	1	0	0	1	0	0	1	0
0	0	0	-	0	1	1	0	0	0	0	0	1	90.9889	1.63611	0	0	1	1	70	128	98	0	0	0	0	0	1	0	0	1	0	1	0	1	1	0	0	0	0	0	0	0	1	0	0	0	0	1	0
0	0	0	-	0	0	0	0	1	0	1	0	1	58.6	6.03333	0	0	1	1	167	119	98	0	0	0	0	0	0	0	0	0	0	0	0	0	0	0	0	0	0	0	0	0	1	0	1	0	0	0	0
0	0	0	-	0	1	1	0	1	1	0	1	1	70.6111	0.0305556	-	-	-	-	-	-	-	-	-	-	-	-	-	-	-	1	0	1	0	1	0	0	0	0	0	0	0	0	0	0	1	1	0	0	0
0	0	0	-	0	0	0	0	1	1	0	0	0	88.8417	0.625	0	0	0	1	81	154	97	0	0	0	0	0	0	0	0	0	0	0	0	0	0	0	0	0	0	0	0	0	0	0	0	0	0	0	0
0	0	0	-	0	0	0	0	1	1	0	0	0	63.4028	0.0166667	0	0	1	1	81	148	90	1	0	0	0	0	0	0	1	0	0	0	0	0	0	0	0	0	0	0	0	0	0	0	0	1	0	0	0
0	0	0	-	0	0	0	0	1	1	0	0	0	80.2972	5.99722	0	0	1	1	79	122	93	0	0	0	0	0	0	0	0	0	0	0	0	0	0	0	0	0	0	0	0	0	1	0	0	0	1	0	0
0	1	1	0.569473	2	0	0	0	1	0	1	0	0	82.6583	1.90278	-	-	-	-	-	-	-	-	-	-	-	-	-	-	-	0	0	0	0	0	0	0	0	0	0	0	0	0	1	0	0	0	0	0	0
1	-	1	-	1	1	1	0	0	0	0	0	0	81.6361	6.02222	0	0	1	0	98	129	92	0	0	0	0	0	0	0	0	1	1	0	0	0	0	0	0	0	0	0	0	0	0	0	0	0	0	0	0
0	0	0	-	0	1	1	0	0	0	0	0	1	64.4167	5.96111	0	0	1	1	76	155	95	0	0	0	1	0	1	0	1	1	0	0	0	1	0	0	0	0	1	0	1	0	0	1	0	0	0	0	0
0	0	0	-	0	1	1	0	0	0	0	0	1	80.85	5.9	0	0	1	1	150	190	76	0	0	0	0	0	0	0	0	1	0	1	1	0	1	0	0	1	0	1	1	0	1	0	0	0	0	0	0
1	-	1	-	1	0	0	0	1	0	1	0	0	92.8806	4.83611	0	1	0	1	110	135	90	0	0	0	0	0	0	0	0	1	1	1	0	1	0	0	0	0	1	0	0	0	0	0	0	0	0	0	0
0	0	0	-	0	0	0	0	1	1	0	0	1	65.6306	0.0722222	0	0	1	1	70	118	95	0	0	0	0	0	0	0	1	0	0	0	0	0	0	0	0	0	0	0	0	0	1	0	0	1	0	0	0
1	-	1	-	1	0	0	0	1	1	0	0	1	61.3444	0.436111	0	0	1	1	126	141	98	0	0	0	0	0	0	0	0	1	1	0	0	0	0	0	0	0	0	0	0	0	1	0	0	0	0	0	0
1	-	1	-	1	0	0	0	1	1	1	0	0	91.4167	0.0361111	1	0	1	1	106	106	94	0	0	0	1	0	0	0	0	1	1	0	0	1	0	1	1	0	0	0	0	0	0	0	0	0	0	0	1
0	0	0	-	0	0	0	0	1	1	0	0	0	55.825	0.752778	0	0	0	1	68	154	92	0	0	0	0	1	1	0	1	0	0	0	0	0	0	0	0	0	0	0	0	1	0	1	0	0	0	0	0
0	0	0	-	0	0	0	0	1	1	1	0	0	83.2972	0.158333	1	0	0	1	54	189	99	0	0	0	0	0	0	0	1	0	0	0	0	0	0	0	0	0	0	0	0	0	0	0	0	1	0	0	0
0	0	0	-	0	1	1	0	0	0	0	0	1	74.5694	0.0194444	1	0	1	1	76	102	95	0	0	0	1	1	1	0	0	1	0	0	0	0	0	0	1	0	0	0	0	0	0	0	0	1	0	0	0
0	0	0	-	0	1	1	0	0	0	0	0	1	29.7167	5.775	0	0	1	0	101	135	98	0	0	0	1	0	1	0	1	0	0	0	0	0	0	0	0	0	0	0	0	0	0	0	0	0	0	0	0
0	0	0	-	0	0	0	0	1	1	1	0	1	56.0333	0.525	0	0	0	1	68	135	97	0	0	0	0	0	0	0	0	1	0	1	1	0	0	1	0	0	0	0	1	0	1	0	0	1	0	0	0
0	0	0	-	0	0	0	0	1	1	1	0	1	66.9861	5.75	-	-	-	-	-	-	-	-	-	-	-	-	-	-	-	0	0	0	0	0	0	0	0	0	1	0	1	1	0	0	1	1	0	0	0
0	0	0	-	0	0	0	0	1	1	1	0	1	81.7556	4.91111	0	0	1	1	92	138	95	0	0	0	1	0	1	0	0	0	0	0	0	0	0	0	0	0	1	0	1	0	0	0	0	0	0	0	0
1	-	1	-	1	0	0	0	1	1	1	0	0	79.4528	0.161111	0	0	0	1	66	143	96	0	0	0	0	0	1	0	0	1	1	0	0	0	0	0	0	0	0	0	0	0	0	0	1	1	0	0	0
1	-	1	-	1	1	1	0	1	1	1	1	1	72.8778	0.102778	0	1	1	0	72	153	97	0	0	0	0	0	0	0	0	1	1	1	0	1	0	1	0	0	0	0	1	0	0	1	0	1	0	1	0
0	0	0	-	0	1	0	0	1	1	0	1	0	26.2361	5.66667	0	0	1	1	80	132	98	0	0	0	0	0	0	0	0	0	0	0	0	0	0	0	0	0	0	0	0	0	0	0	0	0	0	0	0
0	0	0	-	0	1	1	0	0	0	0	0	1	79.4889	5.68056	0	0	1	1	93	134	94	0	0	0	0	0	0	0	0	1	0	1	1	0	0	0	0	0	0	0	0	0	0	0	0	0	0	0	0
0	0	0	-	0	0	0	0	1	1	0	0	0	36.7444	5.65	0	1	1	0	101	170	99	0	0	0	0	0	0	0	0	0	0	0	0	0	0	0	0	0	0	0	0	0	0	0	0	0	0	0	0
0	0	0	-	0	0	0	0	1	1	1	0	1	68.3639	0.252778	0	0	1	1	103	140	98	0	0	0	0	0	0	0	0	0	0	0	0	0	0	0	0	0	0	0	1	0	0	0	0	1	0	0	0
0	0	0	-	0	1	1	0	0	0	0	0	0	38.3028	5.61944	0	0	1	0	70	152	97	0	0	0	0	0	0	0	0	0	0	0	0	0	0	0	0	0	0	0	0	0	0	1	0	0	0	0	0
0	0	0	-	0	1	1	0	0	0	0	0	0	55.075	5.59167	1	0	0	1	122	94	93	0	1	0	0	0	0	0	0	1	0	1	0	0	0	0	0	0	0	0	0	0	0	0	0	0	0	0	0
0	0	0	-	0	0	0	0	1	1	0	0	0	56.5639	5.59722	0	0	0	1	67	155	95	0	0	0	0	0	1	0	0	0	0	0	0	0	0	0	0	0	1	0	1	0	0	0	0	0	0	0	0
0	1	1	0.563997	2	0	0	0	1	1	0	0	0	85.5056	5.59444	0	0	1	1	75	137	100	0	1	0	0	0	0	0	0	0	0	0	0	0	0	0	0	0	1	0	1	0	0	0	1	1	0	0	0
0	0	0	-	0	1	1	0	0	0	0	0	0	65.9306	5.58056	0	0	1	1	81	110	94	0	0	0	0	0	0	0	0	0	0	0	0	0	0	0	0	0	1	0	1	0	0	0	0	0	0	0	0
0	0	0	-	0	0	0	0	1	0	1	0	1	79.0444	5.61389	0	0	0	1	96	134	89	0	1	0	0	0	0	0	0	0	0	0	0	0	0	0	0	0	0	0	0	0	1	1	1	1	0	0	0
1	-	1	-	1	1	1	0	0	0	0	0	1	74.9694	4.11389	0	0	0	0	78	142	97	0	0	0	0	0	0	0	0	1	1	0	0	0	0	0	0	0	0	0	0	0	0	0	1	0	0	0	1
0	1	1	2.27242	2	1	1	0	0	0	0	0	0	77.5694	5.55556	0	0	1	1	96	152	94	0	0	0	1	0	0	0	0	0	0	0	0	0	0	0	0	0	0	0	0	0	1	0	0	0	0	0	0
0	0	0	-	0	0	0	0	1	1	1	0	0	29.3083	5.575	1	0	1	1	87	118	90	0	0	0	0	0	0	0	0	0	0	0	0	0	0	0	0	0	0	0	1	1	0	0	0	0	1	0	0
0	0	0	-	0	1	1	0	0	0	0	0	1	50.8167	1.125	0	0	0	1	108	150	95	0	0	0	0	0	0	0	0	0	0	0	0	0	0	0	0	0	0	0	0	0	0	0	0	0	0	1	0
0	0	0	-	0	1	0	0	1	1	0	1	1	48.5806	5.525	0	0	1	1	62	173	94	0	0	0	0	0	1	0	1	1	0	0	0	1	0	0	0	0	0	1	1	1	0	1	1	0	0	0	0
0	0	0	-	0	0	0	0	1	1	1	0	0	63.8611	5.52778	0	1	0	1	84	100	96	0	0	0	1	0	1	0	1	0	0	0	0	0	0	0	0	0	0	0	0	0	0	0	0	0	0	0	0
1	-	1	-	1	1	1	0	0	0	0	0	1	65.6583	0.597222	0	0	1	0	60	128	97	0	0	0	0	0	0	0	0	1	1	0	0	1	0	0	0	0	1	0	0	0	0	0	0	1	0	1	0
0	0	0	-	0	1	1	0	0	0	0	0	1	77.8833	5.52222	0	0	1	1	69	139	99	0	0	0	0	0	0	0	0	0	0	0	0	0	0	0	0	0	0	0	1	0	0	0	0	0	0	1	0
0	0	0	-	0	0	0	0	1	1	0	0	1	66.7889	0.0388889	0	0	1	1	60	110	98	0	0	0	0	0	1	0	1	0	0	0	0	0	0	1	0	0	0	0	0	1	0	1	1	1	0	0	0
0	0	0	-	0	0	0	0	1	1	1	0	0	76.7389	5.50556	0	0	1	1	77	171	99	0	0	0	1	0	1	0	1	0	0	0	0	0	0	0	0	0	0	0	0	0	0	0	0	0	0	0	0
1	-	1	-	1	1	1	0	1	0	0	1	0	76.4528	5.52222	0	0	1	0	95	151	94	0	0	0	0	0	0	0	1	1	1	0	0	0	1	0	0	0	1	0	0	0	0	0	0	0	0	0	0
0	0	0	-	0	0	0	0	1	1	0	0	1	79.0917	5.5	0	0	1	0	78	120	97	0	0	0	0	0	0	0	0	0	0	0	0	0	0	0	0	0	0	0	0	0	0	0	1	0	0	0	0
0	0	0	-	0	0	0	0	1	1	0	0	1	72.4361	1.70556	0	0	1	0	55	118	95	0	0	0	0	1	1	0	0	0	0	0	0	0	0	0	0	0	1	1	1	0	0	0	0	1	0	0	0
0	0	0	-	0	0	0	0	1	1	1	0	1	68.9	5.45833	0	0	1	1	77	144	97	0	0	0	0	0	0	0	0	0	0	0	0	0	0	0	0	0	0	0	0	0	0	0	0	0	0	0	1
1	-	1	-	1	1	1	0	1	1	0	1	0	62.4222	5.45833	0	0	1	1	80	170	100	0	0	0	1	0	0	0	0	1	1	0	0	1	0	0	0	0	0	0	0	0	0	0	0	0	0	0	0
0	0	0	-	0	0	0	0	1	1	1	0	0	70.6333	1.99167	0	0	1	1	89	129	94	0	0	0	0	0	0	0	0	0	0	0	0	0	0	0	0	0	0	0	0	0	1	1	1	0	0	0	0
0	0	0	-	0	1	1	0	0	0	0	0	0	43.7167	5.41667	0	0	0	1	88	160	96	0	0	0	0	1	1	0	0	0	0	0	0	0	0	0	0	0	0	0	0	0	0	0	0	0	0	0	0
0	0	0	-	0	0	0	0	1	1	0	0	1	76.2111	5.41389	0	0	1	1	84	160	99	0	0	0	1	0	0	0	1	0	0	0	0	0	0	0	0	0	0	0	0	0	0	0	1	0	0	0	0
0	0	0	-	0	1	1	0	0	0	0	0	0	83.0722	5.41389	1	0	1	1	57	127	98	0	0	0	1	0	0	0	0	1	0	0	0	0	0	1	0	0	0	0	0	0	0	0	0	0	0	1	0
0	0	0	-	0	1	1	0	0	0	0	0	1	43.6917	5.41667	0	0	1	1	76	130	97	0	0	0	0	0	1	0	1	0	0	0	0	0	0	0	0	0	0	0	0	1	0	0	1	0	0	0	0
0	0	0	-	0	0	0	0	1	1	0	0	1	38.5639	5.37778	-	-	-	-	-	-	-	-	-	-	-	-	-	-	-	0	0	0	0	0	0	0	0	0	0	0	0	0	0	0	1	0	0	0	0
0	0	0	-	0	1	1	0	1	1	0	1	1	45.4583	5.37778	0	0	0	1	82	150	98	0	0	0	0	0	0	0	0	1	0	0	0	0	0	1	0	0	0	0	0	0	0	0	1	0	0	0	0
0	0	0	-	0	1	1	0	0	0	0	0	1	70.4194	5.375	0	0	1	1	133	110	90	1	0	0	0	0	1	0	0	1	0	1	1	0	0	0	0	0	1	1	1	0	0	0	0	0	0	1	0
0	0	0	-	0	1	1	0	0	0	0	0	0	38.7083	5.37222	0	0	1	0	74	100	96	0	0	0	0	0	0	0	0	0	0	0	0	0	0	0	0	0	0	0	0	1	0	0	0	0	0	0	0
0	0	0	-	0	1	1	0	0	0	0	0	0	53.7556	5.35278	-	-	-	-	-	-	-	-	-	-	-	-	-	-	-	0	0	0	0	0	0	0	0	0	0	0	0	0	0	0	0	0	1	0	0
0	0	0	-	0	0	0	0	1	1	0	0	1	70.6861	0.558333	0	0	0	1	65	135	98	0	0	0	0	0	0	0	1	1	0	0	0	1	0	0	0	0	0	0	0	0	1	0	0	0	0	0	0
0	0	0	-	0	1	1	0	1	0	1	1	1	42.8639	5.37222	0	0	1	0	86	155	96	0	0	0	0	0	0	0	0	0	0	0	0	0	0	0	0	0	0	0	0	0	1	0	0	0	0	0	0
0	0	0	-	0	1	1	0	0	0	0	0	1	58.8556	5.33333	0	1	0	1	98	152	75	0	0	0	0	0	0	0	1	0	0	0	0	0	0	0	0	0	0	0	0	1	0	0	0	0	0	0	0
0	0	0	-	0	1	1	0	0	0	0	0	0	82.6361	5.33333	-	-	-	-	-	-	-	-	-	-	-	-	-	-	-	0	0	0	0	0	0	0	0	0	0	0	0	0	0	0	0	0	0	0	0
0	1	1	2.87748	2	0	0	0	1	1	1	0	1	79.3472	3.88889	1	0	0	0	80	87	95	0	0	0	0	0	0	0	1	0	0	0	0	0	0	0	0	0	0	0	0	0	0	0	1	0	0	0	0
0	1	1	4.03285	2	1	1	0	1	0	0	1	1	38.6806	5.33333	0	0	1	0	65	117	98	0	0	0	0	1	0	0	0	1	0	0	0	0	0	1	0	0	0	0	0	0	0	1	0	0	0	0	0
0	0	0	-	0	1	1	0	0	0	0	0	0	95.9472	1.02222	0	0	1	1	65	179	96	0	0	0	0	1	1	0	1	0	0	0	0	0	0	0	0	0	0	0	0	0	0	0	1	0	0	0	0
1	-	1	-	1	1	1	0	0	0	0	0	1	82.6444	5.31389	0	0	1	1	106	124	99	0	0	0	0	0	0	0	0	0	0	0	0	0	0	0	0	0	0	0	0	0	0	0	0	0	0	0	0
0	0	0	-	0	0	0	0	1	1	0	0	1	41.0417	0.730556	1	0	1	0	123	119	98	0	0	0	0	0	0	0	0	0	0	0	0	0	0	0	0	0	0	0	0	0	0	0	0	1	0	0	0
1	-	1	-	1	0	0	0	1	1	0	0	0	88.6	2.81667	0	0	0	1	104	92	95	0	0	0	1	0	1	0	0	1	1	0	0	0	0	0	0	0	0	0	0	0	0	0	0	0	0	0	1
0	0	0	-	0	0	0	0	1	1	0	0	0	62.6	5.33056	0	0	1	1	60	198	90	1	0	0	0	0	0	0	0	0	0	0	0	0	0	0	0	0	0	0	0	0	0	0	1	0	0	0	0
0	0	0	-	0	1	1	0	0	0	0	0	0	77.0972	5.29167	0	1	0	0	120	100	98	0	0	0	0	0	0	0	0	0	0	0	0	0	0	0	0	0	0	0	0	0	0	0	0	0	0	0	0
0	0	0	-	0	1	1	0	0	0	0	0	1	84.2861	5.3	0	0	1	0	88	142	96	0	0	0	0	0	0	0	0	0	0	0	0	0	0	0	0	0	0	0	0	0	0	0	0	0	0	0	0
0	1	1	0.821355	2	1	1	0	0	0	0	0	1	82.4583	3.96389	0	0	1	0	92	205	95	0	0	0	0	0	0	0	0	0	0	0	0	0	0	0	0	0	1	1	1	0	0	1	0	0	0	1	0
0	0	0	-	0	1	1	0	0	0	0	0	0	90.7139	5.29444	0	0	0	1	110	115	98	0	0	0	0	1	0	0	0	0	0	0	0	0	0	0	0	0	0	0	0	0	0	0	0	0	0	0	0
0	0	0	-	0	0	0	0	1	1	0	0	0	68.2778	5.28611	1	0	1	0	84	181	94	0	0	0	0	0	0	0	0	0	0	0	0	0	0	0	0	0	0	0	0	0	1	0	0	0	0	0	0
0	0	0	-	0	1	1	0	0	0	0	0	1	30.6556	5.275	0	0	1	1	117	119	99	0	0	0	0	0	0	0	1	0	0	0	0	0	0	0	0	0	0	0	0	1	0	0	0	0	0	0	0
0	0	0	-	0	1	1	0	0	0	0	0	0	56.925	5.275	0	0	1	0	80	120	-	0	0	0	0	0	0	0	0	0	0	0	0	0	0	0	0	0	0	0	0	0	0	0	1	0	0	0	0
0	1	1	4.68994	2	1	0	0	1	1	0	1	0	70.1667	5.25	0	0	1	1	118	158	92	0	0	0	0	0	0	0	0	0	0	0	0	0	0	0	0	0	0	0	0	0	0	0	0	0	0	0	0
0	0	0	-	0	0	0	0	1	1	1	0	1	71.3972	0.230556	0	0	0	1	110	139	97	0	0	0	1	0	0	0	0	0	0	0	0	0	0	0	0	0	0	0	0	0	0	0	0	1	0	0	0
0	0	0	-	0	1	1	0	0	0	0	0	0	85.3972	4.08889	0	0	1	1	70	130	97	1	0	0	0	0	0	0	0	0	0	0	0	0	0	0	0	0	0	0	0	0	0	0	0	0	0	0	1
0	0	0	-	0	1	1	0	0	0	0	0	0	76.4028	5.19167	0	0	1	1	111	154	94	0	0	0	0	0	0	0	0	0	0	0	0	0	0	0	0	0	0	0	0	0	0	0	0	0	0	0	0
1	-	1	-	1	1	1	0	0	0	0	0	0	64.9806	5.19167	0	0	0	1	50	135	97	0	0	0	0	0	0	0	0	1	1	0	0	0	0	0	0	0	0	0	0	0	0	0	0	0	0	0	0
0	0	0	-	0	1	1	0	0	0	0	0	1	80.6389	5.18333	0	0	1	0	70	112	97	0	0	0	0	0	0	0	0	0	0	0	0	0	0	0	0	0	0	0	0	0	0	0	0	0	0	0	0
0	0	0	-	0	1	0	1	1	1	0	1	1	75.0333	5.175	0	0	0	1	73	131	93	0	0	0	0	0	0	0	0	0	0	0	0	0	0	0	0	0	0	0	0	0	0	0	0	0	0	0	0
0	0	0	-	0	0	0	0	1	1	0	0	1	57.25	0.0111111	0	0	1	1	90	175	94	0	0	0	0	0	0	0	0	0	0	0	0	0	0	0	0	0	1	0	0	0	0	0	0	1	0	0	0
0	0	0	-	0	0	0	0	1	0	1	0	0	66.1806	1.7	0	0	1	1	83	122	97	1	0	0	0	0	0	0	0	0	0	0	0	0	0	0	0	0	0	0	0	0	0	0	0	0	0	0	0
0	0	0	-	0	1	1	0	0	0	0	0	0	30.2667	5.13889	0	0	0	1	87	140	98	0	1	0	0	0	1	0	1	0	0	0	0	0	0	0	0	0	0	0	0	0	0	0	0	0	0	0	0
1	-	1	-	1	0	0	0	1	1	1	0	0	96.1528	0.0222222	0	0	0	1	93	163	93	0	0	0	0	0	1	0	0	1	1	0	0	0	0	0	0	0	0	0	0	0	0	0	0	0	0	0	0
0	0	0	-	0	1	0	0	1	1	1	1	0	63.5694	5.13333	0	0	0	1	113	147	95	0	0	0	0	0	1	0	0	0	0	0	0	0	0	0	0	0	0	0	0	0	0	0	1	0	0	0	0
0	0	0	-	0	1	1	0	0	0	0	0	0	27.4	5.11944	0	0	1	1	85	176	92	0	0	0	1	0	1	0	1	0	0	0	0	0	0	0	0	0	0	0	0	0	0	0	0	0	0	0	0
1	-	1	-	1	1	1	0	0	0	0	0	0	83.95	5.11944	0	0	1	1	79	179	98	1	0	0	0	0	0	0	0	1	1	0	0	0	0	0	0	0	1	0	1	0	0	0	0	0	0	1	0
0	0	0	-	0	1	1	0	0	0	0	0	0	83.2667	5.10833	0	0	0	1	98	120	89	0	0	0	0	0	0	0	0	0	0	0	0	0	0	0	0	0	0	0	0	0	0	0	0	0	0	0	0
1	-	1	-	1	1	1	0	0	0	0	0	0	80.7083	5.11944	0	1	1	0	84	113	97	0	0	0	1	0	1	0	1	0	0	0	0	0	0	0	0	0	0	0	0	0	1	0	0	0	0	0	0
0	0	0	-	0	1	1	0	0	0	0	0	0	87.95	5.08333	0	0	1	0	87	133	96	0	0	0	1	0	0	0	0	0	0	0	0	0	0	0	0	0	0	0	0	0	0	0	0	0	0	0	0
0	0	0	-	0	1	1	0	1	0	0	1	1	96.8417	2.14444	0	0	1	0	75	112	95	0	0	0	0	0	0	0	0	0	0	0	0	0	0	0	0	0	0	0	0	0	0	0	0	0	0	0	0
0	0	0	-	0	1	1	0	0	0	0	0	0	49.7667	4.26944	0	0	0	1	83	119	96	0	0	0	0	0	0	0	0	0	0	0	0	0	0	0	0	0	0	0	0	0	0	0	0	0	0	0	0
0	0	0	-	0	1	1	0	1	1	1	1	1	71.65	5.06667	0	0	1	1	89	133	96	1	0	0	0	0	0	0	0	1	0	0	0	0	0	0	1	0	0	0	0	0	0	0	0	0	1	0	0
1	-	1	-	1	0	0	0	1	1	0	0	0	58.6083	5.08889	1	0	1	1	119	137	82	0	0	0	0	0	0	0	1	1	1	0	0	0	0	0	0	0	0	0	0	0	0	0	0	0	0	0	0
0	0	0	-	0	1	1	0	0	0	0	0	1	61.5194	5.06667	1	1	0	0	85	98	96	0	0	0	1	0	1	0	0	1	0	0	0	0	0	1	0	0	0	0	0	0	0	0	0	0	0	0	0
0	1	1	2.77618	2	1	0	0	1	1	0	1	1	73.3778	5.03889	1	0	1	1	84	114	95	0	0	0	0	0	1	0	0	1	0	0	0	0	0	1	0	0	0	0	0	0	0	0	0	0	0	0	0
0	0	0	-	0	0	0	0	1	1	0	0	0	26.3472	5.03611	0	0	1	0	85	162	98	0	0	0	0	0	0	0	0	0	0	0	0	0	0	0	0	0	0	0	0	0	0	0	1	0	0	0	0
0	0	0	-	0	1	1	0	0	0	0	0	1	68.0778	5.03056	0	0	0	1	64	175	97	0	0	0	1	1	0	0	0	1	0	0	0	0	0	1	0	0	0	0	0	0	1	0	1	0	0	0	0
1	-	1	-	1	0	0	0	1	1	1	0	1	75.9028	3.93333	0	0	0	1	114	129	88	0	0	0	1	0	0	0	0	1	0	0	0	0	1	0	0	0	0	0	0	0	1	0	0	0	0	0	0
0	0	0	-	0	1	1	0	0	0	0	0	1	70.0139	0.405556	1	0	0	0	83	102	94	1	0	0	0	0	0	0	1	0	0	0	0	0	0	0	0	0	0	0	0	1	0	0	1	0	0	0	0
0	1	1	2.70773	2	1	0	1	0	0	0	0	1	69.4944	4.975	0	0	1	1	75	162	97	0	0	0	0	0	1	0	0	0	0	0	0	0	0	0	0	0	1	0	1	0	0	0	1	0	0	0	0
0	0	0	-	0	0	0	0	1	1	1	0	0	77.2889	1.81944	0	0	0	1	67	128	96	0	0	0	1	0	1	0	0	1	0	0	0	0	0	0	1	0	0	0	0	0	0	0	1	1	0	0	0
0	0	0	-	0	1	1	0	1	1	1	1	0	74.6944	4.93333	0	0	0	1	115	162	86	0	0	0	0	0	1	0	0	0	0	0	0	0	0	0	0	0	0	0	0	0	0	0	0	0	0	0	0
0	0	0	-	0	1	1	0	0	0	0	0	1	40.4028	4.93056	0	0	1	1	80	155	98	0	0	0	0	1	0	0	0	0	0	0	0	0	0	0	0	0	0	0	0	0	1	1	0	0	0	0	0
1	-	1	-	1	0	0	0	1	1	0	0	1	79.4889	0.655556	0	0	0	1	85	140	94	0	0	0	0	0	0	0	0	1	1	0	0	0	1	0	0	1	0	0	0	0	0	0	1	1	0	0	0
0	0	0	-	0	1	0	0	1	1	0	1	1	58.5861	4.89167	0	0	1	1	76	162	96	0	0	0	0	0	1	0	0	0	0	0	0	0	0	0	0	0	0	0	0	0	0	0	0	0	0	0	0
0	0	0	-	0	1	1	0	0	0	0	0	0	58.2528	4.87778	0	0	0	0	78	142	94	0	0	0	0	0	0	0	0	0	0	0	0	0	0	0	0	0	1	0	0	0	0	0	1	0	0	0	0
0	0	0	-	0	0	0	0	1	1	0	0	0	80.1889	4.925	0	0	1	1	85	125	100	0	0	0	0	0	0	0	0	1	0	0	0	0	1	0	0	0	1	0	0	1	0	1	1	0	0	0	0
0	1	1	4.39151	2	1	1	0	1	1	1	1	1	64.9222	4.84444	0	0	0	1	64	163	97	0	0	0	0	0	0	0	1	0	0	0	0	0	0	0	0	0	0	0	0	0	0	0	0	0	0	0	0
0	0	0	-	0	1	1	0	0	0	0	0	0	68.2278	4.83333	1	0	0	1	104	133	95	0	0	0	0	0	1	0	0	0	0	0	0	0	0	0	0	0	0	0	0	1	0	0	0	1	0	0	0
0	0	0	-	0	0	0	0	1	1	1	0	1	78.2222	0.35	0	0	0	1	123	142	93	0	1	0	0	0	0	0	0	0	0	0	0	0	0	0	0	0	0	0	0	0	1	0	0	0	0	0	0
0	0	0	-	0	0	0	0	1	1	0	0	1	66.8639	4.81944	0	0	1	1	106	135	96	0	1	0	0	0	0	0	0	0	0	0	0	0	0	0	0	0	0	0	0	0	0	0	0	0	0	0	0
0	0	0	-	0	0	0	0	1	1	1	0	0	61.2167	4.81944	0	0	1	1	93	148	100	0	0	0	0	0	0	0	0	0	0	0	0	0	0	0	0	0	0	0	0	0	0	0	0	0	0	0	0
0	0	0	-	0	0	0	0	1	1	0	0	0	48.175	4.80278	0	0	0	1	83	146	-	0	0	0	0	0	0	0	0	0	0	0	0	0	0	0	0	0	0	0	0	0	0	0	1	0	0	0	0
0	0	0	-	0	0	0	0	1	1	0	0	1	75.2694	4.79167	0	0	0	0	42	116	96	0	0	0	0	0	0	0	0	0	0	0	0	0	0	0	0	0	0	0	0	0	0	0	0	0	0	0	0
0	0	0	-	0	0	0	0	1	1	1	0	0	82.3694	4.79722	0	0	1	1	115	144	97	0	0	0	0	0	0	0	0	1	0	0	0	1	0	0	0	0	0	0	0	0	0	0	0	0	0	0	0
0	0	0	-	0	0	0	0	1	1	0	0	0	74.3083	0.547222	0	0	1	1	51	106	95	0	0	0	1	0	1	0	1	0	0	0	0	0	0	0	0	0	0	0	0	0	0	0	0	1	0	0	0
0	0	0	-	0	1	1	0	0	0	0	0	0	87.1583	4.78889	0	0	1	1	95	170	98	0	0	0	0	0	1	0	0	1	0	0	0	1	0	1	0	0	1	1	1	0	0	0	1	0	0	0	0
0	0	0	-	0	1	1	0	1	1	0	1	1	62.6417	4.75	0	0	0	1	75	154	91	0	0	0	0	0	0	0	0	0	0	0	0	0	0	0	0	0	0	0	0	0	0	0	0	0	0	0	0
0	0	0	-	0	1	1	0	0	0	0	0	1	86.3917	2.19722	1	0	0	0	83	151	96	0	0	0	0	0	0	0	0	1	0	1	0	1	0	0	0	0	0	0	0	0	0	0	0	1	0	1	0
0	1	1	0.0355921	2	0	0	0	1	1	1	0	1	88.0722	0.119444	0	0	0	0	90	120	92	0	0	0	0	0	0	0	0	0	0	0	0	0	0	0	0	0	0	0	0	0	1	1	0	1	0	0	0
0	0	0	-	0	1	1	0	1	1	0	1	0	53.7972	4.75	0	0	1	0	82	123	96	0	0	0	0	0	1	0	0	0	0	0	0	0	0	0	0	0	0	0	0	1	0	0	1	0	0	0	0
0	0	0	-	0	0	0	0	1	1	0	0	0	88.6917	0.025	0	0	1	1	60	100	98	0	0	0	0	0	0	0	1	1	0	0	0	0	0	1	0	0	0	0	0	0	0	0	0	0	0	0	0
0	0	0	-	0	0	0	0	1	1	1	0	0	60.3278	4.7	0	0	0	1	109	174	95	0	0	0	0	0	0	0	0	0	0	0	0	0	0	0	0	0	0	0	0	0	0	0	0	0	0	0	0
0	0	0	-	0	1	1	0	1	1	1	1	1	86.0667	2.67222	0	0	1	0	128	154	97	0	0	0	0	0	0	0	1	0	0	0	0	0	0	0	0	0	0	0	0	0	0	0	1	0	0	0	0
1	-	1	-	1	1	0	1	0	0	0	0	0	91.7139	2.63333	1	0	1	1	108	175	95	0	0	0	1	0	0	0	0	1	1	0	0	1	0	0	0	0	0	0	0	0	0	0	1	0	0	0	0
0	0	0	-	0	0	0	0	1	0	1	0	0	47.6	0.0361111	0	0	1	1	70	125	96	0	0	0	0	0	0	0	0	1	0	0	0	0	0	0	1	0	0	0	0	0	0	0	1	1	0	0	0
1	-	1	-	1	1	1	0	0	0	0	0	0	56.2611	4.64444	0	0	0	1	81	158	96	0	0	0	0	0	0	0	0	1	1	0	0	0	0	0	0	0	0	0	0	0	0	0	1	0	0	0	0
0	0	0	-	0	0	0	0	1	1	0	0	1	17.5083	4.6	0	0	1	0	121	144	90	0	0	0	0	0	0	0	0	0	0	0	0	0	0	0	0	0	0	0	0	0	0	0	0	0	0	0	0
0	0	0	-	0	1	1	0	0	0	0	0	0	64.2667	4.56944	0	0	1	1	84	169	96	0	0	0	1	0	0	0	0	0	0	0	0	0	0	0	0	0	0	0	0	0	0	0	0	0	0	0	0
0	0	0	-	0	1	1	0	0	0	0	0	1	40.6639	4.54167	0	0	1	1	75	113	99	0	0	0	0	0	0	0	0	0	0	0	0	0	0	0	0	0	0	0	0	1	0	0	0	0	0	0	0
0	1	1	0.112252	2	0	0	0	1	1	0	0	1	72.5028	0.419444	0	0	1	1	143	141	95	0	0	0	0	0	0	0	0	1	0	0	0	0	1	0	0	0	0	0	0	0	1	0	0	1	0	0	0
0	0	0	-	0	1	0	1	1	1	0	1	1	49.8639	4.53889	0	1	1	0	67	130	97	0	0	0	0	0	0	0	0	0	0	0	0	0	0	0	0	0	0	0	0	0	0	0	0	0	0	0	0
0	0	0	-	0	1	1	0	0	0	0	0	0	71.1806	4.51111	0	0	0	1	83	155	94	0	0	0	1	0	1	0	0	0	0	0	0	0	0	0	0	0	0	0	0	0	1	0	0	1	0	0	0
0	0	0	-	0	1	0	0	1	1	0	1	0	74.4833	4.47778	0	0	1	1	91	129	98	0	0	0	0	0	0	0	0	0	0	0	0	0	0	0	0	0	0	0	0	0	0	0	0	0	0	0	0
0	0	0	-	0	0	0	0	1	1	0	0	0	64.4222	4.475	0	0	1	0	69	180	98	0	0	0	1	1	1	0	0	0	0	0	0	0	0	0	0	0	0	0	0	0	0	0	0	0	0	0	0
1	-	1	-	1	0	0	0	1	1	0	0	0	75.3833	4.47222	1	1	1	1	98	159	99	0	0	0	0	0	0	0	0	1	1	1	0	0	0	0	0	0	0	0	0	0	0	1	0	1	0	0	0
0	0	0	-	0	0	0	0	1	1	1	0	1	76.5917	4.44444	0	0	1	1	99	106	100	0	0	0	0	0	0	0	0	0	0	0	0	0	0	0	0	0	0	0	0	0	0	0	1	1	0	0	0
0	0	0	-	0	0	0	0	1	1	0	0	1	73.5917	4.63056	0	0	1	1	90	147	97	0	0	0	0	0	0	0	0	0	0	0	0	0	0	0	0	0	0	0	0	0	1	0	0	0	0	0	0
1	-	1	-	1	1	1	0	0	0	0	0	0	77.3972	4.44722	0	0	1	1	102	150	94	0	0	0	0	0	0	0	0	1	0	1	1	0	0	0	0	0	0	0	0	0	0	0	0	0	0	0	0
0	0	0	-	0	1	0	1	0	0	0	0	1	66.0528	4.41389	0	0	1	0	92	121	97	0	0	0	0	0	0	0	0	0	0	0	0	0	0	0	0	0	0	0	0	0	0	0	0	0	0	0	0
0	0	0	-	0	0	0	0	1	1	0	0	1	73.6111	2.45556	0	0	0	1	54	120	91	0	0	0	0	0	0	0	1	0	0	0	0	0	0	0	0	0	0	0	0	0	0	0	0	1	0	0	0
0	0	0	-	0	1	1	0	0	0	0	0	1	63.6083	4.36667	0	0	1	1	64	104	98	1	1	0	0	0	0	0	0	0	0	0	0	0	0	0	0	0	0	0	0	0	0	0	0	0	0	0	0
0	0	0	-	0	1	1	0	0	0	0	0	0	31.9444	4.33333	0	1	0	0	83	140	91	0	0	0	0	0	0	0	0	0	0	0	0	0	0	0	0	0	0	0	0	0	0	0	0	0	0	0	0
0	0	0	-	0	1	1	0	0	0	0	0	0	75.8194	4.32778	0	0	1	1	122	114	98	0	0	0	0	0	0	0	0	0	0	0	0	0	0	0	0	0	0	0	0	0	0	0	0	0	0	0	0
0	0	0	-	0	1	1	0	0	0	0	0	0	62.5833	4.31667	0	0	0	1	104	97	71	0	0	0	0	0	0	0	0	0	0	0	0	0	0	0	0	0	0	0	0	0	0	0	0	0	0	0	0
0	0	0	-	0	1	1	0	1	1	1	1	0	38.0278	4.32222	0	0	1	0	91	164	100	0	0	0	0	0	1	0	0	0	0	0	0	0	0	0	0	0	0	0	0	0	0	0	0	0	0	0	0
0	0	0	-	0	0	0	0	1	1	0	0	1	76.8583	2.76111	1	0	0	0	84	93	94	0	0	0	0	0	0	0	0	0	0	0	0	0	0	0	0	0	0	0	0	0	1	0	1	1	0	0	0
1	-	1	-	1	0	0	0	1	1	0	0	0	91.1611	0.625	0	0	1	1	118	149	88	0	0	0	0	1	0	0	0	1	0	1	0	1	0	0	0	0	0	0	0	0	0	0	0	0	0	0	1
0	0	0	-	0	1	1	0	0	0	0	0	0	62.2972	4.28889	1	0	1	1	103	117	97	0	0	0	0	0	0	0	0	0	0	0	0	0	0	0	0	0	0	0	0	0	0	0	1	0	0	0	0
0	0	0	-	0	1	1	0	0	0	0	0	0	50.8417	4.275	0	0	1	1	89	99	88	0	0	0	1	0	0	1	0	0	0	0	0	0	0	0	0	0	0	0	0	0	0	0	1	0	0	0	0
0	0	0	-	0	1	1	0	0	0	0	0	1	63.3639	4.27222	0	0	1	0	77	146	100	0	0	0	0	0	0	0	0	0	0	0	0	0	0	0	0	0	0	0	0	1	0	0	0	0	0	0	0
0	0	0	-	0	1	1	0	0	0	0	0	1	33.1111	4.27778	0	0	1	1	110	125	95	0	0	0	1	1	1	0	0	0	0	0	0	0	0	0	0	0	0	0	0	0	1	0	0	0	0	0	0
0	0	0	-	0	0	0	0	1	1	1	0	0	66.9639	0.108333	-	-	-	-	-	-	-	-	-	-	-	-	-	-	-	0	0	0	0	0	0	0	0	0	0	0	0	0	1	0	1	1	0	0	0
0	0	0	-	0	1	1	0	1	1	1	1	0	74.5056	4.25	0	0	1	1	84	158	99	0	0	1	0	0	1	0	0	0	0	0	0	0	0	0	0	0	0	0	0	0	1	0	0	0	0	0	0
0	0	0	-	0	1	1	0	0	0	0	0	0	24.5611	4.25	0	0	0	1	55	189	94	1	0	0	0	0	1	0	0	0	0	0	0	0	0	0	0	0	0	0	0	1	0	0	0	0	0	0	0
0	0	0	-	0	0	0	0	1	1	0	0	0	55.6167	4.23889	1	1	0	1	78	145	98	0	0	0	0	0	1	0	0	0	0	0	0	0	0	0	0	0	0	0	0	0	0	0	1	0	0	0	0
0	0	0	-	0	0	0	0	1	1	1	0	1	81.6556	0.0388889	0	0	0	1	83	128	85	0	0	0	0	0	0	0	0	1	0	1	1	0	0	0	0	0	0	0	0	0	0	1	0	0	0	0	0
0	0	0	-	0	0	0	0	1	1	0	0	1	57.4139	4.03056	0	0	1	1	88	133	97	0	0	0	0	0	1	0	0	0	0	0	0	0	0	0	0	0	0	0	0	0	0	0	0	1	0	0	0
0	0	0	-	0	0	0	0	1	1	0	0	1	33.6806	4.2	0	0	1	1	78	140	91	0	0	0	0	0	0	0	0	0	0	0	0	0	0	0	0	0	0	0	0	0	0	0	1	0	0	0	0
0	0	0	-	0	0	0	0	1	1	1	0	1	58.4611	4.175	0	0	1	1	73	98	96	0	0	0	0	0	0	0	0	0	0	0	0	0	0	0	0	0	0	0	0	0	0	0	0	0	0	0	0
0	0	0	-	0	0	0	0	1	1	0	0	1	71.1222	0.0777778	0	0	1	1	70	122	99	0	0	0	0	0	0	0	0	0	0	0	0	0	0	0	0	0	0	0	0	0	0	0	0	1	0	0	0
0	0	0	-	0	1	1	0	0	0	0	0	1	69.2306	4.16667	0	0	1	1	97	181	95	0	0	0	0	0	0	0	1	0	0	0	0	0	0	0	0	0	0	0	0	0	1	0	0	0	0	0	0
0	0	0	-	0	0	0	0	1	1	0	0	1	57.725	4.13333	0	0	0	1	92	141	85	0	0	0	0	0	0	0	0	0	0	0	0	0	0	0	0	0	0	0	0	0	0	0	0	0	0	0	0
0	0	0	-	0	0	0	0	1	1	0	0	0	70.1889	4.13056	0	0	0	1	102	120	96	0	0	0	0	0	0	0	0	0	0	0	0	0	0	0	0	0	0	0	0	0	1	0	0	0	0	0	0
0	0	0	-	0	1	0	0	1	1	0	1	0	70.5472	1.12222	0	0	0	1	77	117	100	0	0	0	0	0	0	0	0	1	0	0	0	0	0	1	0	0	0	0	0	0	0	0	0	0	0	0	0
0	0	0	-	0	1	1	0	1	1	1	1	0	30.2167	4.11111	0	0	1	1	105	136	98	0	0	0	1	0	1	0	0	0	0	0	0	0	0	0	0	0	0	0	0	1	0	0	0	0	0	0	0
0	0	0	-	0	0	0	0	1	1	1	0	1	37.9889	4.1	0	0	1	1	100	155	96	0	0	0	0	0	1	0	0	0	0	0	0	0	0	0	0	0	0	0	0	0	0	0	0	0	0	0	0
0	0	0	-	0	0	0	0	1	1	1	0	1	85.3361	1.54722	0	0	0	1	91	138	96	1	0	0	0	0	1	0	0	0	0	0	0	0	0	0	0	0	0	0	0	0	1	1	0	0	0	0	0
0	0	0	-	0	1	1	0	1	1	1	1	1	59.9	4.07222	0	0	0	1	120	125	100	0	0	0	1	0	1	0	1	0	0	0	0	0	0	0	0	0	0	0	0	0	1	0	0	0	0	0	0
0	0	0	-	0	0	0	0	1	1	1	0	1	87.1694	4.08333	0	0	1	1	101	131	97	0	0	0	1	1	1	0	1	0	0	0	0	0	0	0	0	0	0	0	0	0	0	0	0	0	0	0	0
0	0	0	-	0	0	0	0	1	1	0	0	0	76.3833	4.10556	0	0	1	0	85	140	97	0	0	0	0	0	0	0	0	0	0	0	0	0	0	0	0	0	0	0	0	0	0	0	0	0	0	0	0
0	0	0	-	0	1	1	0	0	0	0	0	1	81.7417	4.06389	0	0	0	0	91	155	99	0	0	0	0	0	1	0	0	0	0	0	0	0	0	0	0	0	0	0	0	0	0	0	0	0	0	0	0
0	0	0	-	0	0	0	0	1	1	0	0	0	71.5667	4.05	0	0	1	1	132	109	92	0	0	0	0	0	0	0	0	0	0	0	0	0	0	0	0	0	0	0	0	0	0	0	0	0	0	0	0
0	0	0	-	0	0	0	0	1	1	0	0	1	62.025	4.05833	0	0	0	1	143	137	94	0	0	0	0	0	0	0	0	0	0	0	0	0	0	0	0	0	0	0	0	0	1	0	0	0	0	0	0
0	1	1	3.09377	2	1	1	0	0	0	0	0	1	84.6306	3.775	0	0	0	0	70	156	96	0	0	0	1	0	0	0	0	0	0	0	0	0	0	0	0	0	1	1	1	0	0	1	0	1	0	1	0
0	0	0	-	0	0	0	0	1	1	1	0	0	65.0194	4.03333	0	0	1	1	78	157	99	0	0	0	1	0	1	0	0	0	0	0	0	0	0	0	0	0	0	0	0	0	0	0	0	0	0	0	0
0	0	0	-	0	0	0	0	1	1	1	0	0	63.9722	4.04444	0	0	1	0	66	153	96	1	0	0	0	0	0	0	0	0	0	0	0	0	0	0	0	0	0	0	0	0	1	0	0	0	0	0	0
0	0	0	-	0	0	0	0	1	1	0	0	1	74.4972	0.0361111	0	0	0	1	107	154	94	1	0	0	0	0	1	0	0	1	0	1	0	0	0	0	0	0	0	0	0	0	0	1	0	0	0	0	0
0	0	0	-	0	0	0	0	1	1	0	0	0	76.2028	0.0583333	0	0	0	1	63	197	99	0	0	0	1	0	0	0	0	0	0	0	0	0	0	0	0	0	0	0	0	0	1	1	0	1	0	0	0
0	0	0	-	0	1	1	0	0	0	0	0	0	78.6389	0.244444	0	0	0	1	71	138	95	0	0	0	0	0	0	0	0	0	0	0	0	0	0	0	0	0	0	0	0	0	0	0	0	0	0	0	0
0	0	0	-	0	0	0	0	1	1	1	0	0	72.525	3.99722	0	0	1	1	85	128	96	0	0	0	0	0	0	0	0	0	0	0	0	0	0	0	0	0	0	0	0	0	0	0	0	0	0	0	0
0	0	0	-	0	1	1	0	0	0	0	0	0	54.8778	3.99444	0	0	1	1	88	113	100	0	0	0	0	0	0	0	0	0	0	0	0	0	0	0	0	0	0	0	0	0	0	0	0	0	0	0	0
0	0	0	-	0	1	1	0	0	0	0	0	0	68.8667	4	0	0	1	1	60	144	98	0	0	0	0	0	0	0	0	0	0	0	0	0	0	0	0	0	0	0	0	0	0	0	0	0	0	0	0
0	0	0	-	0	1	1	0	0	0	0	0	0	85.9667	4.02778	0	0	1	0	109	93	94	0	0	0	0	0	0	0	0	0	0	0	0	0	0	0	0	0	0	0	0	0	0	0	0	0	0	0	0
0	0	0	-	0	0	0	0	1	1	1	0	1	73.6972	3.97778	0	0	1	0	84	138	99	1	0	0	0	0	1	0	1	1	0	1	1	0	0	0	0	0	0	0	0	0	0	0	1	0	0	0	0
1	-	1	-	1	1	1	0	0	0	0	0	0	79.1917	0.330556	0	0	0	0	92	150	91	0	0	0	0	0	0	0	0	1	0	1	0	0	0	0	0	1	0	0	0	0	0	0	0	1	0	0	0
0	0	0	-	0	1	1	0	0	0	0	0	1	88.6722	3.96944	1	0	1	1	79	132	95	0	0	0	0	0	0	0	0	1	0	0	0	0	0	1	0	0	1	1	1	0	1	0	0	0	0	0	0
0	1	1	1.68652	2	0	0	0	1	1	1	0	0	78.6861	3.91667	0	0	0	1	106	112	94	0	0	0	0	0	0	0	0	0	0	0	0	0	0	0	0	0	0	0	0	0	0	0	0	0	0	0	0
0	0	0	-	0	1	1	0	0	0	0	0	0	37.4806	3.89167	0	0	1	1	81	173	99	0	0	0	0	0	0	0	0	0	0	0	0	0	0	0	0	0	0	0	0	0	0	0	1	0	0	0	0
0	0	0	-	0	0	0	0	1	1	0	0	1	60.4361	1.91667	0	0	0	0	141	99	92	0	0	0	0	0	0	0	0	0	0	0	0	0	0	0	0	0	0	0	0	0	0	0	0	0	0	0	0
0	0	0	-	0	0	0	0	1	0	1	0	1	74.1583	2.47222	0	0	0	0	93	111	100	0	0	0	0	0	0	0	0	0	0	0	0	0	0	0	0	0	0	0	0	0	0	0	0	1	0	0	0
1	-	1	-	1	0	0	0	1	1	0	0	0	85.3167	2.84444	0	0	1	1	70	145	98	0	0	0	1	0	1	0	0	1	1	0	0	0	0	0	0	0	0	0	0	0	0	0	0	1	0	0	0
0	1	1	2.9295	2	1	0	0	1	1	0	0	1	76.3556	3.83889	-	-	-	-	-	-	-	-	-	-	-	-	-	-	-	0	0	0	0	0	0	0	0	0	1	0	0	0	1	0	0	0	0	0	0
0	0	0	-	0	1	1	0	0	0	0	0	1	65.0194	3.82222	-	-	-	-	-	-	-	-	-	-	-	-	-	-	-	0	0	0	0	0	0	0	0	0	0	0	0	0	0	0	0	0	0	0	0
0	0	0	-	0	1	1	0	0	0	0	0	1	56.6472	3.825	0	0	0	1	87	166	99	0	0	0	0	0	1	0	0	0	0	0	0	0	0	0	0	0	0	0	0	0	0	0	0	0	0	0	0
0	0	0	-	0	0	0	0	1	1	0	0	0	47.6333	3.78056	0	0	0	1	102	114	96	0	0	0	0	0	0	0	0	0	0	0	0	0	0	0	0	0	0	0	0	0	1	0	0	1	0	0	0
0	0	0	-	0	1	1	0	1	1	1	1	1	63.0028	3.75556	0	0	1	1	91	150	97	0	0	0	0	0	1	0	0	0	0	0	0	0	0	0	0	0	0	0	0	0	1	0	0	0	0	0	0
1	-	1	-	1	0	0	0	1	1	0	0	1	86.7889	0.155556	1	0	1	1	147	140	100	1	0	0	0	0	0	0	0	1	1	1	1	0	0	0	0	0	0	0	0	0	0	0	0	1	0	0	0
0	0	0	-	0	0	0	0	1	1	1	0	1	57.3806	3.74722	0	0	1	1	77	119	100	0	0	0	0	0	0	0	1	0	0	0	0	0	0	0	0	0	0	0	0	0	0	0	1	1	0	0	0
0	0	0	-	0	1	1	0	0	0	0	0	0	35.1944	3.66389	0	0	1	0	110	104	95	0	0	0	0	0	0	0	0	0	0	0	0	0	0	0	0	0	0	0	0	0	0	0	0	0	0	0	0
0	0	0	-	0	0	0	0	1	0	1	0	1	44.2861	3.69167	0	0	1	1	70	149	100	1	0	0	0	0	1	0	1	0	0	0	0	0	0	0	0	0	0	0	0	1	0	0	1	0	0	0	0
1	-	1	-	1	1	1	0	0	0	0	0	0	74.3778	3.71111	0	0	0	0	66	153	73	0	0	0	0	0	0	0	1	1	1	0	0	1	0	0	0	0	0	0	0	0	0	0	0	0	0	0	0
0	0	0	-	0	1	1	0	0	0	0	0	0	89.6056	3.66111	0	0	1	1	94	166	95	0	0	0	1	0	1	0	0	0	0	0	0	0	0	0	0	0	0	0	0	0	0	0	0	0	0	0	1
0	0	0	-	0	0	0	0	1	1	0	0	1	55.1	0.0555556	0	0	0	1	118	100	80	0	0	0	0	0	0	0	0	0	0	0	0	0	0	0	0	0	0	0	0	0	0	0	1	1	0	0	0
1	-	1	-	1	1	1	0	0	0	0	0	0	92.5139	3.65556	0	0	1	0	70	175	98	0	0	0	0	0	0	0	0	0	0	0	0	0	0	0	0	0	0	0	0	0	0	0	0	0	0	0	0
0	0	0	-	0	0	0	0	1	1	0	0	1	82.4083	0.0416667	0	0	0	1	87	128	93	0	0	0	0	0	0	0	0	0	0	0	0	0	0	0	0	0	0	0	0	0	1	1	0	1	0	0	0
0	0	0	-	0	0	0	0	1	1	0	0	1	69.2278	0.105556	0	0	0	1	54	94	99	0	0	0	1	0	0	0	0	0	0	0	0	0	0	0	0	0	0	0	0	0	0	0	1	1	0	0	0
0	0	0	-	0	0	0	0	1	1	1	0	0	70.6889	0.355556	0	0	1	1	105	99	85	0	1	0	0	0	0	0	0	0	0	0	0	0	0	0	0	0	0	0	0	0	0	0	1	0	0	0	0
1	-	1	-	1	1	0	1	1	1	1	1	0	88.5556	3.61667	0	0	0	1	100	147	95	0	0	0	0	0	1	0	1	1	1	0	0	0	0	0	0	0	0	0	0	0	0	0	0	0	0	0	1
1	-	1	-	1	1	1	0	0	0	0	0	0	66.2444	3.57222	0	0	1	1	85	227	100	0	0	0	1	0	1	0	0	1	1	0	0	0	0	1	0	0	0	0	0	0	0	0	0	1	0	0	0
0	0	0	-	0	1	1	0	1	0	0	1	0	73.6028	3.56389	0	0	0	1	75	190	95	1	0	0	0	0	0	0	0	0	0	0	0	0	0	0	0	0	1	1	0	0	0	0	0	0	0	0	0
0	0	0	-	0	0	0	0	1	1	0	0	0	66.9806	3.54167	-	-	-	-	-	-	-	-	-	-	-	-	-	-	-	0	0	0	0	0	0	0	0	0	0	0	0	0	0	0	0	0	0	0	0
0	0	0	-	0	1	1	0	0	0	0	0	1	49.4306	0.302778	0	0	0	1	96	136	85	0	0	0	0	0	0	0	0	0	0	0	0	0	0	0	0	0	0	0	0	0	0	0	1	1	0	0	0
1	-	1	-	1	1	1	0	0	0	0	0	1	64.8417	3.52222	0	0	0	1	88	137	95	0	0	0	0	0	0	0	0	1	1	0	0	0	0	0	0	0	0	0	0	0	0	0	0	0	0	0	0
1	-	1	-	1	0	0	0	1	1	0	0	1	79.475	1.54444	0	0	0	0	90	130	97	0	0	0	0	0	0	0	0	1	1	0	0	0	0	0	0	0	0	0	1	0	0	0	0	0	0	0	1
0	0	0	-	0	0	0	0	1	1	0	0	1	72.9222	0.0527778	-	-	-	-	-	-	-	-	-	-	-	-	-	-	-	0	0	0	0	0	0	0	0	0	0	0	0	0	0	0	0	1	0	0	0
0	0	0	-	0	0	0	0	1	1	0	0	0	87	3.53056	0	0	1	0	81	143	99	0	0	0	0	0	0	0	0	0	0	0	0	0	0	0	0	0	0	0	0	0	0	1	1	0	0	0	0
1	-	1	-	1	1	1	0	0	0	0	0	1	68.7028	3.51389	0	0	0	1	88	137	95	0	0	0	0	0	0	0	0	1	1	1	1	0	0	0	0	0	0	0	0	0	1	0	1	0	0	0	0
0	0	0	-	0	0	0	0	1	1	1	0	0	75.9	0.380556	-	-	-	-	-	-	-	-	-	-	-	-	-	-	-	0	0	0	0	0	0	0	0	0	0	0	0	1	0	1	1	0	0	0	0
1	-	1	-	1	1	1	0	0	0	0	0	1	79.8917	3.48333	0	0	1	1	104	153	92	0	0	0	0	0	0	0	0	0	0	0	0	0	0	0	0	0	0	0	0	0	0	0	0	0	0	0	0
0	0	0	-	0	0	0	0	1	1	1	0	1	69.9361	0.136111	0	0	0	1	107	109	75	1	0	0	0	0	0	0	0	0	0	0	0	0	0	0	0	0	0	0	0	0	0	0	1	0	0	0	0
0	0	0	-	0	0	0	0	1	1	1	0	1	71.2361	0.508333	0	0	0	0	113	118	93	0	0	0	0	0	1	0	0	0	0	0	0	0	0	0	0	0	0	0	0	0	0	0	1	1	0	0	0
0	1	1	0.958248	2	0	0	0	1	1	0	0	0	57.8361	3.425	0	0	1	1	85	140	93	0	0	0	1	0	0	0	0	0	0	0	0	0	0	0	0	0	0	0	0	1	0	0	1	0	0	0	0
0	0	0	-	0	1	1	0	1	0	0	1	0	41.6083	3.41667	1	0	0	1	100	167	96	0	0	0	0	0	0	0	0	0	0	0	0	0	0	0	0	0	0	0	0	0	0	0	0	0	0	0	0
0	0	0	-	0	1	1	0	0	0	0	0	0	49.4556	3.41667	1	0	0	0	94	102	87	0	0	0	0	0	0	0	0	0	0	0	0	0	0	0	0	0	0	0	0	1	0	0	0	0	0	0	0
0	0	0	-	0	1	1	0	0	0	0	0	1	60.275	3.41667	0	0	0	1	84	150	91	0	0	0	0	0	0	0	0	0	0	0	0	0	0	0	0	0	0	0	0	0	0	0	1	0	0	0	0
1	-	1	-	1	1	1	0	0	0	0	0	0	74.4056	3.43611	-	-	-	-	-	-	-	-	-	-	-	-	-	-	-	0	0	0	0	0	0	0	0	0	1	0	0	0	0	0	1	0	0	0	0
0	1	1	1.54141	2	1	1	0	0	0	0	0	1	89.2972	3.41389	0	0	1	1	90	150	92	0	0	0	0	0	0	0	0	1	0	0	0	0	1	0	0	0	0	0	0	0	1	0	0	0	0	0	0
0	0	0	-	0	0	0	0	1	1	0	0	0	66.05	3.38611	0	0	1	1	93	165	84	0	0	0	0	0	0	0	0	0	0	0	0	0	0	0	0	0	0	0	0	0	0	1	0	0	0	0	0
0	0	0	-	0	1	1	0	1	1	0	1	1	48.2139	3.39444	0	1	0	1	91	177	72	0	0	0	0	0	0	0	0	0	0	0	0	0	0	0	0	0	0	0	0	0	0	0	0	0	0	0	0
1	-	1	-	1	1	1	0	1	0	0	1	0	53.2444	3.37778	0	0	0	1	114	136	88	0	0	0	0	0	0	0	0	1	1	1	1	0	1	0	0	0	1	1	1	0	1	0	0	0	0	0	0
0	0	0	-	0	0	0	0	1	1	1	0	0	75.45	0.263889	-	-	-	-	-	-	-	-	-	-	-	-	-	-	-	1	0	0	0	0	1	1	0	0	1	0	0	0	0	0	0	1	0	0	1
0	0	0	-	0	0	0	0	1	1	0	0	0	73.5389	3.41667	0	0	1	1	70	124	97	0	0	0	1	0	1	0	0	0	0	0	0	0	0	0	0	0	0	0	0	0	0	1	1	0	0	0	0
0	0	0	-	0	1	0	0	1	1	0	1	0	93.5	3.35	0	0	1	1	84	129	93	0	0	0	0	0	0	0	0	0	0	0	0	0	0	0	0	0	0	0	0	0	0	0	0	0	0	0	0
0	0	0	-	0	0	0	0	1	1	1	0	1	36.55	3.33056	1	1	0	1	96	87	99	1	0	0	0	0	0	0	1	0	0	0	0	0	0	0	0	0	0	0	0	0	0	0	1	0	0	0	0
0	0	0	-	0	1	1	0	1	0	0	1	0	65.7139	3.34167	0	0	0	1	64	140	97	0	0	0	1	0	0	0	0	1	0	1	0	0	0	1	0	0	1	0	0	0	0	0	0	0	0	0	0
1	-	1	-	1	0	0	0	1	1	0	0	1	78.1	0.0611111	0	0	0	1	45	122	100	0	0	0	0	1	0	0	0	1	0	0	0	1	0	0	0	0	1	0	1	0	1	0	0	0	0	0	0
0	0	0	-	0	1	1	0	1	1	0	0	1	31.2528	3.31944	1	0	1	0	85	121	99	0	0	0	0	0	0	0	0	1	0	0	0	0	1	0	0	0	0	0	0	0	0	0	1	0	0	0	0
1	-	1	-	1	1	1	0	0	0	0	0	1	89.4806	2.98611	0	0	0	1	109	156	96	0	0	0	1	0	0	0	0	0	0	0	0	0	0	0	0	0	0	0	0	0	1	0	0	0	0	1	1
0	0	0	-	0	0	0	0	1	1	0	0	0	86.8083	0.202778	0	0	1	0	66	171	98	0	0	0	0	0	0	0	0	0	0	0	0	0	0	0	0	0	0	0	0	0	0	0	0	1	0	0	0
0	0	0	-	0	0	0	0	1	1	0	0	0	52.6722	3.26389	0	0	1	0	59	121	-	0	1	0	1	1	1	0	1	0	0	0	0	0	0	0	0	0	0	0	0	0	0	0	1	0	0	0	0
0	0	0	-	0	1	1	0	0	0	0	0	0	67.15	3.23889	0	1	1	1	75	169	94	0	0	0	1	0	0	0	0	0	0	0	0	0	0	0	0	0	0	0	0	0	0	0	0	0	0	0	0
0	0	0	-	0	1	1	0	0	0	0	0	1	66.4389	3.225	0	0	1	1	88	110	93	0	0	0	1	0	0	0	0	0	0	0	0	0	0	0	0	0	0	0	0	0	1	0	0	0	0	0	0
1	-	1	-	1	1	1	0	0	0	0	0	0	71.7639	3.25	0	0	0	1	78	95	100	0	0	0	1	0	0	0	0	1	1	0	0	1	0	0	0	0	0	0	0	0	0	0	1	0	0	0	0
0	0	0	-	0	1	1	0	0	0	0	0	0	47.3028	3.21111	0	0	0	1	56	121	94	0	0	0	1	0	1	0	1	0	0	0	0	0	0	0	0	0	0	0	0	1	0	0	0	0	0	0	0
0	0	0	-	0	0	0	0	1	1	1	0	0	61.0306	0.444444	0	0	0	1	80	190	-	0	0	0	0	0	0	0	0	0	0	0	0	0	0	0	0	0	0	0	0	0	0	0	0	0	0	0	0
0	0	0	-	0	0	0	0	1	1	0	0	1	68.2889	3.20278	0	0	1	0	76	109	92	0	0	0	0	0	0	0	1	0	0	0	0	0	0	0	0	0	0	0	0	0	1	0	0	0	0	0	0
0	0	0	-	0	0	0	0	1	1	0	0	1	29.0222	3.17778	0	0	1	1	77	113	96	0	0	0	0	0	0	0	0	0	0	0	0	0	0	0	0	0	0	0	0	0	0	0	1	0	0	0	0
0	0	0	-	0	1	1	0	0	0	0	0	1	69.7556	3.20278	1	0	1	1	87	143	97	1	0	0	0	0	0	0	0	1	0	1	1	0	0	0	0	0	0	0	0	0	0	0	0	0	0	0	0
0	0	0	-	0	1	1	0	0	0	0	0	0	79.1583	3.24722	0	0	1	1	87	132	99	0	1	0	0	0	0	0	1	0	0	0	0	0	0	0	0	0	1	0	0	0	0	0	1	0	0	0	0
0	0	0	-	0	0	0	0	1	1	1	0	1	25.9417	3.16667	-	-	-	-	-	-	-	-	-	-	-	-	-	-	-	0	0	0	0	0	0	0	0	0	0	0	0	1	0	0	0	0	0	0	0
1	-	1	-	1	0	0	0	1	1	0	0	0	83.5444	3.12222	0	0	1	1	63	156	98	1	0	0	0	0	0	0	0	1	1	0	0	0	1	0	0	0	0	0	0	0	0	0	1	0	0	0	0
0	0	0	-	0	1	1	0	1	0	0	1	0	63.6167	3.11111	1	0	1	1	98	145	100	0	0	0	0	0	0	0	0	1	0	0	0	0	0	0	0	1	0	0	0	0	1	0	0	0	0	0	0
0	0	0	-	0	1	0	0	1	1	1	1	1	87.0222	0.111111	0	0	0	0	75	180	98	0	0	0	0	0	1	0	1	1	0	0	0	1	0	0	0	0	1	0	0	0	1	0	1	0	0	1	0
0	0	0	-	0	1	1	0	0	0	0	0	0	56.2444	3.03611	0	0	1	1	76	156	96	0	0	0	1	0	1	0	0	0	0	0	0	0	0	0	0	0	0	0	0	0	0	0	0	1	0	0	0
0	0	0	-	0	0	0	0	1	1	0	0	1	72.6028	3.05	0	0	0	1	108	143	97	0	0	0	1	0	0	0	0	0	0	0	0	0	0	0	0	0	0	0	0	0	1	0	0	0	0	0	0
0	0	0	-	0	1	1	0	0	0	0	0	1	53.3028	3.05278	1	0	0	1	75	115	97	0	0	0	0	0	1	0	0	0	0	0	0	0	0	0	0	0	0	0	0	0	0	0	0	0	0	0	0
0	0	0	-	0	1	1	0	0	0	0	0	1	77.5667	3.01111	0	0	1	0	160	148	95	0	0	0	0	0	0	0	0	0	0	0	0	0	0	0	0	0	0	0	0	0	0	0	0	0	0	0	0
0	0	0	-	0	0	0	0	1	1	1	0	0	87.8417	2.73056	1	1	0	0	70	140	99	0	0	0	1	0	0	0	0	0	0	0	0	0	0	0	0	0	0	0	0	0	0	0	1	0	0	0	1
0	0	0	-	0	0	0	0	1	1	1	0	1	68.2639	2.97778	1	0	1	0	83	156	95	0	0	0	0	0	0	0	0	0	0	0	0	0	0	0	0	0	0	0	0	0	0	0	1	0	0	0	0
0	0	0	-	0	0	0	0	1	1	1	0	0	81.6444	2.96944	0	0	1	0	90	155	98	0	0	0	0	0	0	0	0	0	0	0	0	0	0	0	0	0	1	0	0	0	0	0	1	0	0	0	0
0	0	0	-	0	1	1	0	0	0	0	0	0	52.6278	2.95833	1	0	0	0	76	154	96	0	0	0	0	0	0	0	0	0	0	0	0	0	0	0	0	0	0	0	0	0	1	0	0	0	0	0	0
0	0	0	-	0	1	1	0	1	1	0	1	0	64.6056	2.95833	0	0	1	0	91	127	98	0	0	0	0	0	0	0	0	0	0	0	0	0	0	0	0	0	0	0	0	0	0	0	1	0	0	0	0
1	-	1	-	1	1	0	1	0	0	0	0	0	80.8667	0.8	1	1	1	1	94	140	98	0	0	0	0	0	0	0	0	1	1	0	0	0	0	0	0	0	0	0	0	0	0	0	0	0	0	0	0
0	0	0	-	0	1	1	0	0	0	0	0	0	66.5972	2.93333	0	0	1	0	96	144	96	0	0	0	0	0	0	0	0	0	0	0	0	0	0	0	0	0	0	0	0	0	0	0	0	0	0	0	0
0	0	0	-	0	1	1	0	0	0	0	0	0	66.9556	2.94167	0	0	1	0	61	141	96	0	0	0	0	0	0	0	0	0	0	0	0	0	0	0	0	0	1	0	0	0	0	0	0	0	0	0	0
0	0	0	-	0	0	0	0	1	1	1	0	1	58.0333	2.92222	0	0	1	0	62	110	98	0	0	0	0	1	1	0	0	0	0	0	0	0	0	0	0	0	0	0	0	0	1	0	0	0	0	0	0
1	-	1	-	1	1	1	0	0	0	0	0	0	56.9917	2.92222	0	0	0	0	95	144	98	0	1	0	0	0	0	0	0	1	0	0	0	1	0	0	0	0	0	0	0	0	0	0	1	0	0	0	0
1	-	1	-	1	0	0	0	1	1	1	0	0	87.4722	3.05	0	0	0	1	104	121	92	0	0	0	0	0	0	0	0	1	1	0	0	0	0	1	0	0	0	0	0	0	0	0	0	1	0	0	0
0	0	0	-	0	0	0	0	1	1	0	0	1	59.7278	2.9	0	0	0	1	80	130	94	0	1	0	1	0	0	0	0	0	0	0	0	0	0	0	0	0	0	0	0	0	1	0	1	0	0	0	0
0	0	0	-	0	0	0	0	1	1	1	0	0	58.7861	2.88889	0	0	1	0	104	133	96	0	0	0	0	0	0	0	0	0	0	0	0	0	0	0	0	0	0	0	0	0	0	0	1	0	0	0	0
0	0	0	-	0	0	0	0	1	1	1	0	1	74.5639	2.87222	0	0	1	0	110	181	92	0	0	0	0	0	0	0	0	0	0	0	0	0	0	0	0	0	0	0	0	0	0	0	0	0	0	0	0
0	0	0	-	0	0	0	0	1	0	1	0	1	70.3861	2.86944	0	0	1	1	105	102	92	1	0	0	0	0	0	0	0	0	0	0	0	0	0	0	0	0	0	0	0	0	1	0	0	0	0	0	0
0	0	0	-	0	0	0	0	1	1	1	0	0	67.9139	2.86389	0	0	1	1	96	120	96	1	1	0	0	0	0	0	0	0	0	0	0	0	0	0	0	0	0	0	0	0	1	0	0	0	0	0	0
0	0	0	-	0	0	0	0	1	1	0	0	1	70.625	2.85	0	0	0	0	74	144	-	1	0	0	0	0	0	0	1	0	0	0	0	0	0	0	0	0	0	0	0	0	0	0	0	0	0	0	0
0	0	0	-	0	0	0	0	1	1	0	0	0	78.4917	1.35	0	0	0	1	79	177	96	0	0	0	1	0	0	0	0	0	0	0	0	0	0	0	0	0	0	0	0	0	0	0	0	0	0	0	0
1	-	1	-	1	1	1	0	0	0	0	0	0	73.9194	2.83889	0	0	1	1	67	152	95	0	0	0	0	0	0	0	0	0	0	0	0	0	0	0	0	0	0	0	0	0	0	0	0	0	0	0	0
0	0	0	-	0	1	1	0	0	0	0	0	0	62.7139	1.91111	0	0	1	1	92	149	97	0	0	0	0	0	0	0	0	0	0	0	0	0	0	0	0	0	0	0	0	0	1	1	1	0	0	0	0
1	-	1	-	1	0	0	0	1	1	1	0	0	84.8861	0.0305556	0	1	0	0	87	140	93	0	0	0	0	1	1	0	0	0	0	0	0	0	0	0	0	0	0	0	0	0	0	0	0	0	0	0	0
0	0	0	-	0	0	0	0	1	1	1	0	0	72.4694	0.00277778	0	0	0	1	150	117	99	0	0	0	1	0	1	0	1	1	0	1	0	0	0	0	0	0	0	0	0	0	0	0	0	0	0	0	0
0	0	0	-	0	0	0	0	1	1	1	0	0	88.4556	0.433333	0	0	0	1	84	202	96	0	0	0	0	0	1	0	1	0	0	0	0	0	0	0	0	0	0	0	0	0	0	0	1	0	0	0	0
0	0	0	-	0	1	1	0	0	0	0	0	1	72.3833	2.75833	0	0	0	1	84	160	95	0	0	0	0	0	0	0	0	0	0	0	0	0	0	0	0	0	0	0	0	0	1	0	0	0	0	0	0
0	0	0	-	0	1	1	0	0	0	0	0	0	53.0472	2.74167	-	-	-	-	-	-	-	-	-	-	-	-	-	-	-	0	0	0	0	0	0	0	0	0	0	0	0	0	0	0	0	1	0	0	0
0	0	0	-	0	0	0	0	1	1	0	0	0	54.8028	0.0277778	0	0	0	1	115	155	85	1	0	0	0	0	0	0	0	0	0	0	0	0	0	0	0	0	0	0	0	0	0	0	0	1	0	0	0
0	0	0	-	0	1	1	0	0	0	0	0	0	62.0389	2.70833	-	-	-	-	-	-	-	-	-	-	-	-	-	-	-	0	0	0	0	0	0	0	0	0	0	0	0	0	0	0	0	0	0	0	0
0	0	0	-	0	1	1	0	0	0	0	0	1	65.5639	2.66111	0	0	0	1	82	144	98	0	0	0	1	0	1	0	0	0	0	0	0	0	0	0	0	0	0	0	0	0	0	0	0	1	0	0	0
0	0	0	-	0	1	1	0	0	0	0	0	0	22.6139	2.63889	1	0	1	1	100	123	99	0	0	0	0	0	1	0	0	0	0	0	0	0	0	0	0	0	0	0	0	0	0	0	0	0	0	0	0
0	0	0	-	0	0	0	0	1	1	0	0	0	48.6056	2.63889	1	1	1	0	70	147	94	0	0	0	0	0	1	0	0	0	0	0	0	0	0	0	0	0	0	0	0	0	0	0	0	0	0	0	0
1	-	1	-	1	0	0	0	1	1	1	0	0	91.3556	2.36667	0	0	0	1	72	106	90	0	0	0	0	0	1	0	1	0	0	0	0	0	0	0	0	0	0	0	0	0	0	0	0	0	0	0	0
1	-	1	-	1	1	1	0	1	0	0	1	1	72.5139	2.625	0	0	1	1	86	120	99	0	0	0	0	0	0	0	0	0	0	0	0	0	0	0	0	0	0	0	0	0	0	0	0	0	0	0	0
0	0	0	-	0	0	0	0	1	1	0	0	0	80.275	2.59167	-	-	-	-	-	-	-	-	-	-	-	-	-	-	-	1	0	0	0	0	0	1	0	0	0	0	0	0	0	0	1	1	0	0	0
0	0	0	-	0	0	0	0	1	1	0	0	1	80.2389	1.60278	0	0	1	1	75	150	97	0	0	0	0	0	1	0	0	0	0	0	0	0	0	0	0	0	0	0	0	0	0	0	0	1	0	0	0
0	0	0	-	0	0	0	0	1	1	0	0	1	86.6556	2.40556	0	0	0	1	102	140	94	0	0	0	0	0	0	0	0	1	0	1	0	1	0	0	0	0	0	0	0	0	1	0	0	0	0	0	0
0	0	0	-	0	0	0	0	1	1	0	0	0	44.9639	2.55	0	0	0	1	53	172	97	0	0	0	0	0	0	0	0	0	0	0	0	0	0	0	0	0	0	0	0	0	0	0	0	1	0	0	0
0	1	1	0.950034	2	0	0	0	1	1	1	0	1	62.0861	2.55556	0	0	0	1	85	140	95	0	0	0	0	0	0	0	0	1	0	0	0	1	0	0	0	0	0	0	0	0	1	0	1	1	0	0	0
0	0	0	-	0	1	1	0	0	0	0	0	1	50.9472	2.55833	0	0	0	1	96	160	97	0	0	0	0	0	0	0	1	0	0	0	0	0	0	0	0	0	0	0	0	0	0	0	0	0	0	0	0
0	0	0	-	0	1	1	0	0	0	0	0	1	57.1444	2.49722	0	0	0	0	66	105	97	0	0	0	0	0	0	0	0	0	0	0	0	0	0	0	0	0	0	0	0	0	1	0	0	0	0	0	0
0	0	0	-	0	0	0	0	1	1	1	0	0	72.9944	0.430556	0	0	0	1	72	135	-	0	0	0	1	0	0	0	1	0	0	0	0	0	0	0	0	0	0	0	0	0	0	0	1	1	0	0	0
1	-	1	-	1	1	0	0	1	1	1	1	0	64.5361	2.50556	0	0	0	0	75	137	96	0	0	0	0	0	0	0	0	1	1	0	0	0	0	0	0	0	0	0	0	0	0	0	0	0	0	0	0
0	0	0	-	0	1	1	0	0	0	0	0	1	87.7139	2.48889	0	0	1	1	89	125	99	1	0	0	0	0	0	0	0	0	0	0	0	0	0	0	0	0	0	0	0	0	0	0	0	0	0	0	0
1	-	1	-	1	0	0	0	1	1	0	0	1	72.1556	2.5	0	0	0	0	91	139	90	0	0	0	0	0	0	0	0	1	1	0	0	0	0	0	0	0	0	0	0	0	1	0	0	0	0	0	0
0	0	0	-	0	0	0	0	1	1	0	0	1	67.4889	0.0305556	0	0	0	1	78	156	100	0	0	0	0	0	0	0	0	0	0	0	0	0	0	0	0	0	0	0	0	0	0	0	0	1	0	0	0
0	0	0	-	0	1	1	0	0	0	0	0	0	78.8944	2.45278	0	0	0	1	110	135	94	0	0	0	1	0	1	0	1	0	0	0	0	0	0	0	0	0	1	0	1	0	0	0	0	0	0	1	0
1	-	1	-	1	0	0	0	1	1	0	0	0	72.0833	2.44167	0	0	1	0	80	107	96	0	0	0	0	0	0	0	0	1	1	0	0	0	0	0	0	0	0	0	0	0	1	0	0	1	0	0	0
1	-	1	-	1	0	0	0	1	1	1	0	0	91.625	2.43889	0	0	1	1	90	142	97	0	0	0	1	0	1	0	0	1	1	0	0	0	0	0	0	0	0	0	0	0	0	0	1	0	0	0	0
0	0	0	-	0	0	0	0	1	1	0	0	1	53.7417	1.60278	0	0	1	1	105	152	95	0	0	0	1	0	1	0	1	0	0	0	0	0	0	0	0	0	0	0	0	0	0	0	1	1	0	0	0
0	0	0	-	0	0	0	0	1	1	0	0	1	66.6194	2.41111	-	-	-	-	-	-	-	-	-	-	-	-	-	-	-	0	0	0	0	0	0	0	0	0	0	0	0	0	0	0	0	0	0	0	0
0	0	0	-	0	1	1	0	0	0	0	0	1	71.625	2.40278	0	0	0	1	66	198	98	0	0	0	1	0	0	0	0	0	0	0	0	0	0	0	0	0	0	0	0	0	0	0	0	0	0	0	0
1	-	1	-	1	0	0	0	1	1	0	0	1	59.7333	2.40833	0	0	1	1	90	140	97	0	0	0	0	0	0	0	0	1	1	0	0	1	0	0	0	0	0	0	0	0	1	0	1	0	0	1	0
0	0	0	-	0	0	0	0	1	1	1	0	0	81.5139	2.37222	0	0	1	1	120	149	94	0	0	0	0	0	0	0	0	0	0	0	0	0	0	0	0	0	0	0	0	0	0	0	0	0	0	0	0
0	0	0	-	0	1	1	0	0	0	0	0	0	52.0028	2.36389	0	0	0	0	70	120	97	0	0	0	0	0	0	0	0	0	0	0	0	0	0	0	0	0	0	0	0	0	0	0	0	0	0	0	0
0	0	0	-	0	1	1	0	0	0	0	0	0	82.9306	2.33889	0	0	1	1	69	121	100	0	0	0	0	0	0	0	0	1	0	1	1	0	0	0	0	0	0	0	0	0	0	0	0	0	0	0	0
0	0	0	-	0	0	0	0	1	1	1	0	0	71.9056	2.34444	0	0	1	1	108	123	94	0	0	0	0	0	0	0	0	0	0	0	0	0	0	0	0	0	0	0	0	0	0	0	1	0	0	0	0
0	0	0	-	0	1	1	0	0	0	0	0	0	26.4889	2.325	1	1	0	1	66	192	100	1	0	0	0	0	0	0	0	0	0	0	0	0	0	0	0	0	0	0	0	0	0	0	0	0	0	0	0
1	-	1	-	1	1	1	0	0	0	0	0	0	81.2417	2.32222	0	0	1	0	110	130	96	0	0	0	0	0	0	0	1	1	1	0	0	0	0	0	0	0	0	0	0	0	0	0	0	0	0	0	0
0	0	0	-	0	1	1	0	0	0	0	0	0	44.1917	2.30556	0	0	1	1	71	126	98	0	0	0	0	0	0	0	0	0	0	0	0	0	0	0	0	0	0	0	0	0	0	0	0	0	0	0	0
0	0	0	-	0	1	1	0	0	0	0	0	1	47.2917	2.30278	0	0	1	0	90	143	98	0	0	0	0	0	0	0	0	0	0	0	0	0	0	0	0	0	0	0	0	1	0	0	1	0	0	0	0
0	0	0	-	0	0	0	0	1	1	1	0	0	78.9667	2.29444	1	0	1	1	71	127	99	0	0	0	0	0	0	0	0	1	0	0	0	0	0	0	1	0	0	0	0	0	0	0	0	1	0	0	0
0	0	0	-	0	0	0	0	1	1	0	0	1	71.7444	2.24167	0	0	0	1	89	155	89	0	0	0	0	0	0	0	0	0	0	0	0	0	0	0	0	0	0	0	0	0	0	0	0	0	0	0	0
1	-	1	-	1	0	0	0	1	1	0	0	0	90.9806	2.28333	0	0	1	1	100	110	95	0	0	0	0	0	0	0	0	0	0	0	0	0	0	0	0	0	0	0	0	0	0	0	1	0	0	0	0
0	0	0	-	0	0	0	0	1	1	1	0	0	84.9472	2.24167	0	0	1	1	68	129	100	0	0	0	0	0	0	0	0	1	0	1	1	1	0	0	0	0	0	0	0	0	0	1	1	0	0	0	0
0	1	1	0.818617	2	1	0	0	1	1	1	1	0	75.9778	2.23056	0	0	1	0	92	166	97	0	0	0	0	0	1	0	0	1	0	0	0	1	0	0	0	0	1	0	0	0	0	0	0	0	0	0	0
0	0	0	-	0	1	1	0	0	0	0	0	0	60.1972	2.23889	0	0	0	0	61	175	99	0	0	0	0	0	1	0	1	1	0	0	0	0	0	1	0	0	0	0	0	0	0	1	1	0	0	1	0
0	0	0	-	0	0	0	0	1	1	0	0	0	79.4472	2.18611	1	0	0	1	68	151	94	0	0	0	1	1	1	0	0	0	0	0	0	0	0	0	0	0	0	0	0	0	0	0	0	0	0	0	0
0	0	0	-	0	0	0	0	1	1	0	0	0	76.5833	0.95	0	0	1	1	122	130	90	0	1	0	0	0	1	0	1	0	0	0	0	0	0	0	0	0	0	0	1	0	0	1	1	0	0	0	0
0	0	0	-	0	0	0	0	1	1	0	0	0	77.3167	0.241667	0	0	0	0	79	109	99	0	0	0	0	0	0	0	0	0	0	0	0	0	0	0	0	0	0	0	0	0	0	0	0	1	0	0	0
0	0	0	-	0	0	0	0	1	1	0	0	0	31.0194	2.06944	0	0	1	1	132	88	98	0	0	0	1	0	0	0	0	0	0	0	0	0	0	0	0	0	0	0	0	0	0	0	0	0	0	0	0
0	0	0	-	0	1	1	0	1	1	0	1	0	63.2333	2.03333	0	0	0	1	64	110	99	0	0	0	0	0	0	0	0	0	0	0	0	0	0	0	0	0	0	0	0	0	0	0	0	0	0	0	0
0	0	0	-	0	0	0	0	1	1	0	0	1	77.6556	2.025	0	0	0	1	64	110	99	0	0	0	0	0	0	0	0	0	0	0	0	0	0	0	0	0	0	0	0	0	0	0	0	0	0	0	0
0	0	0	-	0	0	0	0	1	1	1	0	0	48.7917	2.02222	0	0	1	1	100	150	94	0	0	0	1	0	0	0	0	0	0	0	0	0	0	0	0	0	0	0	0	0	0	0	1	0	0	0	0
0	0	0	-	0	0	0	0	1	1	0	0	1	61.6528	2.00833	0	0	1	0	75	95	95	0	0	0	0	0	0	0	0	0	0	0	0	0	0	0	0	0	0	0	0	0	0	0	0	1	0	0	0
0	0	0	-	0	1	1	0	0	0	0	0	0	79.1333	2	-	-	-	-	-	-	-	-	-	-	-	-	-	-	-	0	0	0	0	0	0	0	0	0	0	0	0	0	0	0	0	0	0	0	0
0	0	0	-	0	1	1	0	0	0	0	0	0	38.4083	2	0	0	1	0	70	125	97	0	0	0	0	0	0	0	0	0	0	0	0	0	0	0	0	0	0	0	0	0	0	0	0	0	0	0	0
0	0	0	-	0	1	1	0	0	0	0	0	0	62.1056	2	0	0	0	1	115	123	94	0	0	0	0	0	0	0	0	0	0	0	0	0	0	0	0	0	0	0	0	0	0	0	1	0	0	0	0
0	0	0	-	0	0	0	0	1	1	1	0	0	68.4611	2.06667	0	0	0	1	130	101	100	0	0	0	0	1	0	0	0	1	0	0	0	1	0	0	0	0	1	0	0	0	0	0	1	0	0	0	0
0	0	0	-	0	1	1	0	0	0	0	0	1	74.8833	1.98611	0	0	1	1	70	145	97	0	0	0	0	0	0	0	0	0	0	0	0	0	0	0	0	0	0	0	1	0	0	0	0	0	0	0	0
1	-	1	-	1	1	1	0	0	0	0	0	0	59.5306	1.96389	0	0	0	1	76	135	98	0	0	0	0	0	0	0	0	0	0	0	0	0	0	0	0	0	0	0	0	0	1	0	0	0	0	0	0
0	0	0	-	0	1	1	0	0	0	0	0	0	68.1972	1.925	0	0	0	0	100	145	100	0	0	0	0	0	0	0	0	0	0	0	0	0	0	0	0	0	0	0	0	0	0	0	0	0	0	0	0
0	0	0	-	0	1	1	0	0	0	0	0	0	74.1944	1.925	0	0	1	0	104	155	95	0	0	0	0	0	0	0	0	0	0	0	0	0	0	0	0	0	0	0	0	0	0	0	0	0	0	0	0
0	0	0	-	0	0	0	0	1	1	0	0	1	65.9444	1.92222	0	0	0	1	68	158	91	0	0	0	1	0	1	0	1	0	0	0	0	0	0	0	0	0	0	0	0	0	0	0	1	0	0	0	0
0	0	0	-	0	0	0	0	1	1	0	0	1	67.2833	0.483333	0	0	1	1	61	172	90	1	0	0	0	0	1	0	1	0	0	0	0	0	0	0	0	0	0	0	0	1	0	0	1	0	0	0	0
1	-	1	-	1	0	0	0	1	1	0	0	1	78.1972	0.0388889	0	0	1	1	100	168	100	0	0	0	0	0	1	0	0	1	0	0	0	1	0	0	0	0	0	0	0	0	0	0	0	0	0	1	0
0	0	0	-	0	0	0	0	1	1	1	0	1	63.4972	1.89444	0	0	0	1	69	116	96	0	0	0	0	0	0	0	0	0	0	0	0	0	0	0	0	0	0	0	0	0	0	0	0	0	0	0	0
0	0	0	-	0	0	0	0	1	1	1	0	0	79.1667	0.388889	1	0	0	1	103	162	94	1	0	0	0	0	0	0	0	0	0	0	0	0	0	0	0	0	0	0	0	1	0	1	0	1	0	0	1
0	0	0	-	0	1	0	1	0	0	0	0	0	46.15	1.76667	0	0	1	0	63	125	95	0	0	0	1	1	1	0	1	0	0	0	0	0	0	0	0	0	0	0	0	1	0	0	0	0	0	0	0
0	0	0	-	0	0	0	0	1	1	0	0	0	80.8083	0.0805556	0	0	1	1	108	178	93	0	0	0	0	0	0	0	1	0	0	0	0	0	0	0	0	0	0	0	0	0	0	0	0	1	0	0	0
0	0	0	-	0	0	0	0	1	1	0	0	0	65.4639	0.530556	0	0	0	1	69	103	97	0	0	0	1	0	1	0	1	0	0	0	0	0	0	0	0	0	0	0	0	0	0	0	0	1	0	0	0
0	0	0	-	0	0	0	0	1	1	0	0	1	66.25	0.325	1	0	1	1	88	167	97	0	0	0	0	0	1	0	0	0	0	0	0	0	0	0	0	0	0	0	0	0	0	0	1	1	0	0	0
0	0	0	-	0	1	1	0	0	0	0	0	0	66.2722	1.70833	0	1	1	0	109	142	97	0	0	0	0	0	0	0	0	0	0	0	0	0	0	0	0	0	0	0	0	0	0	1	0	0	0	0	0
1	-	1	-	1	0	0	0	1	1	0	0	0	78.8472	1.71111	0	1	0	0	97	158	98	0	0	0	0	0	0	0	0	0	0	0	0	0	0	0	0	0	1	0	0	0	0	0	0	0	0	0	0
0	0	0	-	0	1	1	0	0	0	0	0	1	64.8667	1.65	0	0	0	1	104	162	94	0	0	0	0	0	0	0	0	0	0	0	0	0	0	0	0	0	0	0	0	0	0	0	0	0	0	0	0
0	0	0	-	0	1	1	0	0	0	0	0	1	43.6139	1.65278	0	0	1	0	92	154	94	0	0	0	0	0	0	0	0	0	0	0	0	0	0	0	0	0	0	0	0	0	1	0	0	0	0	0	0
0	0	0	-	0	0	0	0	1	1	1	0	0	68.0833	1.61667	0	0	1	1	94	106	95	0	0	0	0	0	0	0	0	0	0	0	0	0	0	0	0	0	1	0	1	0	0	0	0	0	0	0	0
0	0	0	-	0	1	1	0	0	0	0	0	1	65.9361	1.59167	0	0	0	1	83	155	98	0	0	0	1	0	1	0	0	0	0	0	0	0	0	0	0	0	0	0	0	0	0	0	0	0	0	0	0
1	-	1	-	1	0	0	0	1	1	1	0	0	86.75	1.62778	0	0	1	0	66	134	98	0	0	0	1	0	0	0	1	0	0	0	0	0	0	0	0	0	0	0	0	0	0	0	0	0	0	0	0
0	0	0	-	0	0	0	0	1	1	1	0	0	82.8917	1.59444	1	0	1	0	72	149	98	0	0	0	1	0	1	0	0	0	0	0	0	0	0	0	0	0	0	0	0	0	0	0	0	0	0	0	0
0	0	0	-	0	1	1	0	0	0	0	0	1	78.8083	1.59722	0	0	1	1	95	166	100	0	0	0	1	0	1	0	0	0	0	0	0	0	0	0	0	0	1	0	0	0	0	0	1	1	0	0	0
1	-	1	-	1	1	1	0	0	0	0	0	0	86.0361	1.58333	0	0	1	0	77	122	99	0	0	0	0	0	0	0	0	1	1	0	0	1	1	0	0	0	0	0	0	0	0	0	0	0	0	0	0
0	0	0	-	0	1	1	0	0	0	0	0	0	32.7889	1.51944	0	0	1	1	77	164	93	0	0	0	1	0	1	0	1	0	0	0	0	0	0	0	0	0	0	0	0	0	0	0	0	0	0	0	0
0	0	0	-	0	1	1	0	0	0	0	0	1	68.2278	1.49722	1	0	1	1	83	96	96	0	0	0	0	0	0	0	0	0	0	0	0	0	0	0	0	0	0	0	0	0	1	0	0	0	0	0	0
0	0	0	-	0	0	0	0	1	1	1	0	0	73.2444	0.0638889	0	0	0	1	69	148	100	0	0	0	1	0	0	0	0	0	0	0	0	0	0	0	0	0	0	0	0	0	0	0	1	1	0	0	0
0	0	0	-	0	1	1	0	0	0	0	0	0	73.6278	1.51389	0	0	1	1	102	146	98	0	0	0	0	0	0	0	0	1	0	1	1	0	0	0	0	0	1	0	0	0	0	0	1	0	0	0	0
0	0	0	-	0	1	1	0	0	0	0	0	0	58.6639	1.46389	0	0	0	1	81	215	98	0	0	0	0	0	1	0	0	0	0	0	0	0	0	0	0	0	0	0	0	0	1	0	0	0	0	0	0
0	0	0	-	0	0	0	0	1	1	1	0	0	59.0833	1.43056	0	0	0	1	70	125	87	1	0	0	0	0	1	0	0	0	0	0	0	0	0	0	0	0	0	0	0	0	0	0	0	0	0	0	0
0	0	0	-	0	0	0	0	1	1	1	0	1	55.0806	1.41667	0	0	1	1	71	128	99	0	0	0	0	0	0	0	0	1	0	1	1	0	0	0	0	0	0	0	0	0	0	0	0	0	0	0	0
0	0	0	-	0	0	0	0	1	1	1	0	1	68.9306	1.41667	-	-	-	-	-	-	-	-	-	-	-	-	-	-	-	0	0	0	0	0	0	0	0	0	0	0	0	0	1	1	0	0	0	0	0
1	-	1	-	1	1	1	0	0	0	0	0	1	83.5667	1.41667	0	0	1	0	99	135	94	0	0	0	0	0	0	0	1	1	1	1	1	1	0	0	0	0	1	0	0	0	1	0	0	0	0	0	0
0	0	0	-	0	1	1	0	0	0	0	0	0	24.3028	1.41667	0	0	0	0	82	176	97	0	0	0	0	0	0	0	0	0	0	0	0	0	0	0	0	0	0	0	0	0	0	0	0	0	0	0	0
0	0	0	-	0	1	1	0	0	0	0	0	0	38.825	1.4	0	0	1	1	70	100	96	0	1	0	1	0	0	0	0	0	0	0	0	0	0	0	0	0	0	0	0	0	0	0	0	0	0	0	0
0	0	0	-	0	0	0	0	1	1	0	0	0	69.3444	0.147222	1	1	1	1	106	207	100	0	0	0	1	0	0	0	0	0	0	0	0	0	0	0	0	0	0	0	0	0	1	0	0	1	0	0	0
0	0	0	-	0	1	1	0	0	0	0	0	0	79.9778	1.48056	0	0	0	0	80	110	95	1	0	0	0	0	0	0	0	0	0	0	0	0	0	0	0	0	0	0	0	0	0	0	0	0	0	1	0
0	0	0	-	0	1	0	0	1	1	0	0	1	55.2972	1.35833	0	0	0	1	77	137	96	0	0	0	0	0	0	0	0	0	0	0	0	0	0	0	0	0	0	0	0	1	0	0	1	0	0	0	0
1	-	1	-	1	1	1	0	0	0	0	0	0	45.4417	1.30833	1	0	1	1	127	125	100	1	0	0	0	0	0	0	1	0	0	0	0	0	0	0	0	0	0	0	0	1	0	0	0	0	0	0	0
0	0	0	-	0	1	1	0	0	0	0	0	0	36.9667	1.28889	0	0	1	1	105	110	98	0	0	0	0	0	0	0	0	0	0	0	0	0	0	0	0	0	0	0	0	0	0	0	0	0	0	0	0
0	0	0	-	0	1	1	0	0	0	0	0	0	75.6111	0.00277778	0	0	0	1	83	96	94	0	0	0	1	0	0	0	0	0	0	0	0	0	0	0	0	0	0	0	0	0	1	0	0	0	0	0	0
0	0	0	-	0	1	1	0	0	0	0	0	0	47.9222	1.24444	0	0	1	0	97	154	97	0	0	0	1	0	1	0	1	0	0	0	0	0	0	0	0	0	0	0	1	0	0	0	0	0	0	0	0
0	0	0	-	0	0	0	0	1	1	0	0	1	73.6778	1.24722	0	0	1	0	98	159	95	0	0	0	0	0	1	0	0	0	0	0	0	0	0	0	0	0	0	0	0	0	0	0	0	0	0	0	0
1	-	1	-	1	1	1	0	0	0	0	0	1	69.9611	1.22778	0	0	0	0	74	141	94	0	0	0	0	1	1	0	0	1	1	0	0	0	0	0	0	0	0	0	0	0	0	0	0	0	0	0	0
1	-	1	-	1	1	1	0	0	0	0	0	0	81.7194	1.21111	1	0	0	0	60	142	94	0	0	0	0	0	0	0	0	0	0	0	0	0	0	0	0	0	0	0	0	0	0	0	0	0	0	0	0
0	0	0	-	0	1	1	0	0	0	0	0	0	86.7528	1.21944	0	0	0	1	101	108	98	0	0	0	0	0	0	0	0	1	0	1	1	0	0	0	0	0	1	0	0	0	0	0	0	0	0	0	0
0	0	0	-	0	1	1	0	0	0	0	0	0	48.2194	1.20833	0	0	1	0	78	132	100	0	0	0	0	0	0	0	0	0	0	0	0	0	0	0	0	0	0	0	1	0	0	0	0	0	0	0	0
0	0	0	-	0	1	1	0	0	0	0	0	0	78.6611	1.19167	0	0	0	1	91	146	78	0	0	0	1	0	1	0	1	0	0	0	0	0	0	0	0	0	0	0	1	0	0	0	0	0	0	1	0
0	0	0	-	0	0	0	0	1	1	0	0	1	54.1694	1.18611	0	0	1	1	87	146	100	1	0	0	0	0	0	0	0	0	0	0	0	0	0	0	0	0	0	0	0	1	0	0	0	0	0	0	0
0	0	0	-	0	0	0	0	1	1	0	0	0	67.7917	1.17222	0	0	1	1	86	118	96	0	1	0	0	0	0	0	0	0	0	0	0	0	0	0	0	0	0	0	0	0	0	0	0	0	0	0	0
0	0	0	-	0	1	1	0	0	0	0	0	0	46.7222	1.16667	0	0	0	1	86	158	90	0	1	0	0	0	0	0	1	0	0	0	0	0	0	0	0	0	0	0	0	0	0	0	0	0	0	0	0
0	0	0	-	0	1	1	0	0	0	0	0	0	80.4	1.18611	0	0	1	1	94	144	99	0	0	0	0	1	0	0	1	1	0	0	0	1	0	0	0	0	0	0	0	0	0	0	0	0	0	0	0
0	0	0	-	0	0	0	0	1	1	1	0	0	59.8944	1.16667	0	0	1	1	95	137	91	0	0	0	0	0	0	0	0	0	0	0	0	0	0	0	0	0	0	0	0	0	0	0	0	0	0	0	0
1	-	1	-	1	1	1	0	0	0	0	0	1	78.4	1.17222	0	0	1	1	60	155	93	0	0	0	0	0	0	0	0	0	0	0	0	0	0	0	0	0	0	0	1	0	0	0	0	0	0	0	0
0	1	1	0.00273785	2	1	1	0	0	0	0	0	0	79.0278	1.15	0	0	0	1	77	110	68	0	0	0	1	1	0	0	1	0	0	0	0	0	0	0	0	0	0	0	0	0	0	0	0	0	0	0	0
1	-	1	-	1	0	0	0	1	1	1	0	0	64.9194	1.13333	-	-	-	-	-	-	-	-	-	-	-	-	-	-	-	0	0	0	0	0	0	0	0	0	0	0	1	0	1	0	0	0	0	0	0
0	0	0	-	0	1	0	1	0	0	0	0	0	37.7667	1.11944	0	0	1	1	73	121	98	1	0	0	0	0	0	0	0	0	0	0	0	0	0	0	0	0	0	0	0	0	0	0	0	0	0	0	0
0	0	0	-	0	1	1	0	0	0	0	0	0	78.0722	1.09444	0	0	0	1	67	154	96	0	0	0	0	0	1	0	0	0	0	0	0	0	0	0	0	0	0	0	0	0	0	0	1	0	0	0	0
0	0	0	-	0	1	1	0	0	0	0	0	0	30.2139	1.09444	0	0	0	1	106	140	98	0	0	0	0	0	0	0	0	0	0	0	0	0	0	0	0	0	0	0	0	0	0	0	0	0	0	0	0
0	0	0	-	0	1	1	0	1	0	0	1	1	47.1639	1.09722	0	1	0	0	63	140	97	0	0	0	1	0	1	0	0	0	0	0	0	0	0	0	0	0	0	0	0	0	0	0	0	0	0	0	0
1	-	1	-	1	1	1	0	0	0	0	0	0	79.3889	1.07778	0	0	0	1	68	142	98	0	0	0	1	0	0	0	1	1	1	0	0	0	0	0	1	0	0	0	1	0	0	0	0	0	0	1	0
1	-	1	-	1	1	1	0	0	0	0	0	0	69.6806	1.08056	0	0	0	0	47	141	98	0	0	0	0	0	0	0	0	0	0	0	0	0	0	0	0	0	0	0	0	0	0	0	0	1	0	0	0
1	-	1	-	1	1	1	0	1	0	0	1	0	73.3	1.06111	0	0	1	0	82	167	99	0	0	0	0	0	0	0	0	0	0	0	0	0	0	0	0	0	0	0	1	0	1	0	0	0	0	0	0
0	0	0	-	0	0	0	0	1	1	1	0	0	27.3167	1.04722	0	0	0	1	80	140	99	1	0	0	0	0	1	0	0	0	0	0	0	0	0	0	0	0	0	0	0	0	0	0	0	0	0	0	0
0	0	0	-	0	0	0	0	1	1	1	0	0	71.9083	1.05833	0	0	1	1	94	127	96	0	0	0	0	0	0	0	0	0	0	0	0	0	0	0	0	0	0	0	0	0	0	0	0	0	0	0	0
0	0	0	-	0	1	1	0	0	0	0	0	0	40.8833	1.03333	0	1	0	0	130	103	98	0	0	0	0	0	0	0	0	0	0	0	0	0	0	0	0	0	0	0	0	0	0	0	0	0	0	0	0
0	0	0	-	0	0	0	0	1	1	0	0	1	60.1472	1.02222	-	-	-	-	-	-	-	-	-	-	-	-	-	-	-	0	0	0	0	0	0	0	0	0	0	0	0	0	0	0	0	0	0	0	0
0	0	0	-	0	0	0	0	1	1	0	0	0	65.0556	0.988889	0	0	0	1	114	150	92	0	0	0	0	1	0	0	0	0	0	0	0	0	0	0	0	0	0	0	0	0	1	0	0	0	0	0	0
1	-	1	-	1	1	1	0	0	0	0	0	0	78.5444	1	1	0	1	1	60	114	96	0	0	0	1	0	0	0	1	0	0	0	0	0	0	0	0	0	0	0	0	0	0	0	1	0	0	0	0
0	0	0	-	0	1	1	0	0	0	0	0	0	84.225	0.988889	0	0	1	1	101	88	98	0	0	0	0	0	0	0	0	0	0	0	0	0	0	0	0	0	0	0	0	0	0	0	0	0	0	0	0
0	0	0	-	0	0	0	0	1	1	0	0	1	87.0889	1.08056	0	0	1	0	101	164	97	0	0	0	1	0	1	0	0	0	0	0	0	0	0	0	0	0	0	0	0	0	1	0	0	0	0	1	1
0	0	0	-	0	1	1	0	1	1	0	1	1	50.1528	0.980556	0	0	1	1	109	119	100	0	0	0	0	0	1	0	0	0	0	0	0	0	0	0	0	0	0	1	0	0	1	0	0	0	0	0	0
0	0	0	-	0	1	1	0	0	0	0	0	0	30.1	0.963889	0	0	1	1	90	111	98	0	0	0	0	0	0	0	0	0	0	0	0	0	0	0	0	0	0	0	0	0	0	0	1	0	0	0	0
0	0	0	-	0	0	0	0	1	1	0	0	1	64.2583	0.933333	0	0	1	0	81	181	94	0	0	0	0	0	1	0	1	0	0	0	0	0	0	0	0	0	0	0	0	0	0	0	0	0	0	0	0
0	0	0	-	0	0	0	0	1	1	1	0	0	68.3361	0.902778	0	0	1	1	56	163	97	0	0	0	1	0	1	0	0	0	0	0	0	0	0	0	0	0	0	0	0	0	0	0	0	0	0	0	0
0	0	0	-	0	0	0	0	1	1	1	0	0	24.6972	0.911111	0	0	1	1	80	120	96	0	0	0	0	0	0	0	0	0	0	0	0	0	0	0	0	0	0	0	0	1	0	0	1	0	0	0	0
[truncated: 22 more columns]
